# Supplementary material for: Single cell RNA-Seq reveals pre-cDCs fate determined by transcription factor combinatorial dose
Source: BMC Mol Cell Biol. 2019 Jun 28;20:20. doi: 10.1186/s12860-019-0199-y (PMC6599345; doi:10.1186/s12860-019-0199-y)
Supplement: Supplementary file 2 — Table S1. The list of 380 genes that are differentially expressed between at least one pair of cell populations in mean expression and the gene clustering result. Table S2. A) The list of biological variable genes in pre-cDC of batch 2, B) enriched pathways of the variable genes and C) upstream regulators of the variable genes. Table S3. The list of random selected genes to generate MDS plot in Fig. 3d. Table S4. The list of cell cycle genes from reactome to generate MDS plot in Fig. 3e. Table S5. Summary of master regulator transcriptional factors. Their expression level comparison was shown in groups bulk cDC2 VS. cDC1, single cell cDC2 VS. cDC1 and single cell pre-DC2 VS. pre-DC1. For the TFs that have targets enriched in the differentially expressed genes between cDC1 and cDC2, the evidence from ChEA database (version 2016) was followed. Table S6. The list of differentially expressed genes between two pre-cDC subpopulations. (ZIP 288 kb) [file 12860_2019_199_MOESM2_ESM.zip]

Archive with 18 entries (15 files):
- SupplementatyTables/
- SupplementatyTables/Supp_Table1_gene_cluster_result.xls
- __MACOSX/
- __MACOSX/SupplementatyTables/
- __MACOSX/SupplementatyTables/._Supp_Table1_gene_cluster_result.xls
- SupplementatyTables/Supp_Table2_variable_genes_preDCBatch2.xls
- __MACOSX/SupplementatyTables/._Supp_Table2_variable_genes_preDCBatch2.xls
- SupplementatyTables/Supp_Table3_randomGenes_MDS.xls
- __MACOSX/SupplementatyTables/._Supp_Table3_randomGenes_MDS.xls
- SupplementatyTables/Supp_Table4_reactome_cellGenes_MDS.xls
- __MACOSX/SupplementatyTables/._Supp_Table4_reactome_cellGenes_MDS.xls
- SupplementatyTables/Supp_Table5_summary_MRTFs.xls
- __MACOSX/SupplementatyTables/._Supp_Table5_summary_MRTFs.xls
- SupplementatyTables/Supp_Table6_SCDEpreDC2VSpreDC1.xls
- __MACOSX/SupplementatyTables/._Supp_Table6_SCDEpreDC2VSpreDC1.xls
- SupplementatyTables/~$Supp_Table5_summary_MRTFs.xls
- __MACOSX/SupplementatyTables/._~$Supp_Table5_summary_MRTFs.xls
- __MACOSX/._SupplementatyTables
