# Supplementary material for: Single cell RNA-Seq reveals pre-cDCs fate determined by transcription factor combinatorial dose
Source: BMC Mol Cell Biol. 2019 Jun 28;20:20. doi: 10.1186/s12860-019-0199-y (PMC6599345; doi:10.1186/s12860-019-0199-y)
Supplement: Supplementary file 2 — Table S1. The list of 380 genes that are differentially expressed between at least one pair of cell populations in mean expression and the gene clustering result. Table S2. A) The list of biological variable genes in pre-cDC of batch 2, B) enriched pathways of the variable genes and C) upstream regulators of the variable genes. Table S3. The list of random selected genes to generate MDS plot in Fig. 3d. Table S4. The list of cell cycle genes from reactome to generate MDS plot in Fig. 3e. Table S5. Summary of master regulator transcriptional factors. Their expression level comparison was shown in groups bulk cDC2 VS. cDC1, single cell cDC2 VS. cDC1 and single cell pre-DC2 VS. pre-DC1. For the TFs that have targets enriched in the differentially expressed genes between cDC1 and cDC2, the evidence from ChEA database (version 2016) was followed. Table S6. The list of differentially expressed genes between two pre-cDC subpopulations. (ZIP 288 kb) [file 12860_2019_199_MOESM2_ESM.zip › SupplementatyTables/Supp_Table1_gene_cluster_result.xls]

## Sheet: gene_cluster_result
Table S1: The list of 380 genes that are differentially expressed between at least one pair of cell populations in mean expression and the gene clustering result.
genes	clusterAssignment
NBPF3	cluster 1
STMN1	cluster 1
ZMYM4	cluster 1
ZCCHC11	cluster 1
AC098691.1	cluster 1
NBPF9	cluster 1
NBPF14	cluster 1
S100A4	cluster 1
IFI16	cluster 1
DCAF8	cluster 1
EDEM3	cluster 1
FAM129A	cluster 1
NUCKS1	cluster 1
C1orf186	cluster 1
LBR	cluster 1
FAM107B	cluster 1
CCAR1	cluster 1
KIAA1274	cluster 1
SNRPD2P1	cluster 1
BLNK	cluster 1
C11orf46	cluster 1
CAT	cluster 1
ARHGAP1	cluster 1
PTPRJ	cluster 1
DDB1	cluster 1
MTA2	cluster 1
SNHG1	cluster 1
PCNXL3	cluster 1
AP003035.1	cluster 1
CEP57	cluster 1
MLL	cluster 1
C12orf75	cluster 1
ALDH2	cluster 1
NAA25	cluster 1
EP400NL	cluster 1
SUPT16H	cluster 1
PABPN1	cluster 1
STRN3	cluster 1
FAM179B	cluster 1
ARID4A	cluster 1
DDX24	cluster 1
HSP90AA1	cluster 1
BRF1	cluster 1
OIP5-AS1	cluster 1
ZFP106	cluster 1
ZNF609	cluster 1
CHD9	cluster 1
FAM65A	cluster 1
AKAP10	cluster 1
USP22	cluster 1
KIAA0100	cluster 1
SSH2	cluster 1
NMT1	cluster 1
LUC7L3	cluster 1
CEP95	cluster 1
SDK2	cluster 1
MYL12A	cluster 1
RNF125	cluster 1
ZNF24	cluster 1
TCF4	cluster 1
TCF3	cluster 1
PTPRS	cluster 1
INSR	cluster 1
CDKN2D	cluster 1
ZNF791	cluster 1
MAST3	cluster 1
JUND	cluster 1
AXL	cluster 1
SNRPD2	cluster 1
RPS9	cluster 1
LILRA4	cluster 1
ZFP36L2	cluster 1
AC096579.7.1	cluster 1
INPP4A	cluster 1
SLC20A1	cluster 1
BAZ2B	cluster 1
UBR3	cluster 1
ANKRD44	cluster 1
XRCC5	cluster 1
ITM2C	cluster 1
LRRFIP1	cluster 1
NOP56	cluster 1
DSTN	cluster 1
RALGAPA2	cluster 1
TGIF2	cluster 1
NCOA3	cluster 1
APP	cluster 1
IL10RB	cluster 1
IL17RA	cluster 1
CSF2RB	cluster 1
TNRC6B	cluster 1
CERK	cluster 1
TOP2B	cluster 1
LIMD1	cluster 1
RBM6	cluster 1
GNL3	cluster 1
ARL6IP5	cluster 1
PRKCI	cluster 1
TBL1XR1	cluster 1
CCDC50	cluster 1
KIAA0226	cluster 1
SEL1L3	cluster 1
IGJ	cluster 1
DCK	cluster 1
PLAC8	cluster 1
ELF2	cluster 1
RICTOR	cluster 1
AC116340.1	cluster 1
WDR41	cluster 1
TBCA	cluster 1
TTC37	cluster 1
AC008541.1	cluster 1
CCDC69	cluster 1
CYFIP2	cluster 1
HNRNPH1	cluster 1
IRF4	cluster 1
SOX4	cluster 1
HLA-P	cluster 1
HLA-J	cluster 1
KCNK17	cluster 1
TMEM30A	cluster 1
HDAC2	cluster 1
TSPYL4	cluster 1
UTRN	cluster 1
AC004866.1	cluster 1
AKAP9	cluster 1
GIGYF1	cluster 1
PCM1	cluster 1
DPYSL2	cluster 1
RAB11FIP1	cluster 1
PAG1	cluster 1
RP3-388N13.2.1	cluster 1
GNAQ	cluster 1
DAPK1	cluster 1
SYK	cluster 1
UGCG	cluster 1
RPL10P3	cluster 1
CNTRL	cluster 1
RABGAP1	cluster 1
CD99	cluster 1
RPS6KA3	cluster 1
GRIPAP1	cluster 1
ATRX	cluster 1
TSC22D3	cluster 1
SEPT6	cluster 1
TTTY15	cluster 1
USP9Y	cluster 1
UTY	cluster 1
PPT1	cluster 2
TACSTD2	cluster 2
C1orf54	cluster 2
SCNM1	cluster 2
RP11-110J1.2.1	cluster 2
RP11-31E23.1.1	cluster 2
UPF2	cluster 2
WDFY4	cluster 2
KIAA1598	cluster 2
RGS10	cluster 2
MPEG1	cluster 2
CADM1	cluster 2
CBL	cluster 2
CLEC9A	cluster 2
CSDA	cluster 2
PLEKHA5	cluster 2
C12orf45	cluster 2
ACTN1	cluster 2
PNMA1	cluster 2
EHD4	cluster 2
RP11-330L19.5.1	cluster 2
ARID3B	cluster 2
ZFHX3	cluster 2
IRF8	cluster 2
SCARF1	cluster 2
VMO1	cluster 2
TMEM97	cluster 2
ADAP2	cluster 2
FBXO27	cluster 2
WIPF1	cluster 2
PER2	cluster 2
KIF16B	cluster 2
TOMM34	cluster 2
B4GALT5	cluster 2
BACH1	cluster 2
SS18L2	cluster 2
XCR1	cluster 2
DNASE1L3	cluster 2
ATG3	cluster 2
RP11-123J14.2.1	cluster 2
GPRIN3	cluster 2
TET2-AS1	cluster 2
CAMK2D	cluster 2
SEC24D	cluster 2
FNIP2	cluster 2
KLHL2	cluster 2
TLR3	cluster 2
SNX3	cluster 2
TSPAN33	cluster 2
ZYX	cluster 2
AGPAT5	cluster 2
ZDHHC2	cluster 2
IDO1	cluster 2
RP11-44K6.2.1	cluster 2
CPNE3	cluster 2
TJP2	cluster 2
TXN	cluster 2
FNBP1	cluster 2
CLIC2	cluster 2
SKI	cluster 3
U2	cluster 3
cluster 3	cluster 3
PTGS2	cluster 3
RGS1	cluster 3
RGS13	cluster 3
NLRP3	cluster 3
PLXDC2	cluster 3
MAP3K8	cluster 3
SLC15A3	cluster 3
PDE2A	cluster 3
SORL1	cluster 3
CCND2	cluster 3
GABARAPL1	cluster 3
PHLDA1	cluster 3
ALOX5AP	cluster 3
RNU2-6P	cluster 3
NFKBIA	cluster 3
HIF1A	cluster 3
THBS1	cluster 3
FES	cluster 3
ITGAX	cluster 3
MTRNR2L1	cluster 3
EPB41L3	cluster 3
TYROBP	cluster 3
LYPD3	cluster 3
PLAUR	cluster 3
LILRB2	cluster 3
FAM49A	cluster 3
FTH1P3	cluster 3
FOSL2	cluster 3
IL1B	cluster 3
KYNU	cluster 3
ZEB2	cluster 3
FTH1P20	cluster 3
PID1	cluster 3
SMOX	cluster 3
CEBPB	cluster 3
SAMSN1	cluster 3
CTNNB1	cluster 3
FTH1P23	cluster 3
FTH1P4	cluster 3
SH3BP2	cluster 3
EREG	cluster 3
RASGEF1B	cluster 3
NFKB1	cluster 3
ACSL1	cluster 3
PTGER4	cluster 3
ELL2	cluster 3
HBEGF	cluster 3
JARID2	cluster 3
H3F3AP1	cluster 3
VEGFA	cluster 3
PRDM1	cluster 3
FOXO3	cluster 3
SGK1	cluster 3
ARL4A	cluster 3
INHBA	cluster 3
UPP1	cluster 3
KB-1507C5.4.1	cluster 3
TRIB1	cluster 3
FTH1P12	cluster 3
NCS1	cluster 3
CAMSAP1	cluster 3
CSF2RA	cluster 3
TIMP1	cluster 3
FTH1P8	cluster 3
RP5-857K21.6.1	cluster 4
CASP9	cluster 4
PADI2	cluster 4
SH3BGRL3	cluster 4
CD52	cluster 4
PDE4B	cluster 4
AMPD2	cluster 4
C1orf162	cluster 4
CD58	cluster 4
FAM46C	cluster 4
S100A11	cluster 4
ETV3	cluster 4
G0S2	cluster 4
NAMPTL	cluster 4
SRGN	cluster 4
PPA1	cluster 4
PSAP	cluster 4
PPIF	cluster 4
DNMBP	cluster 4
PDZD8	cluster 4
CLEC2B	cluster 4
CLEC7A	cluster 4
LRMP	cluster 4
H3F3C	cluster 4
VDR	cluster 4
LYZ	cluster 4
ATP2B1	cluster 4
BTG1	cluster 4
ARF6	cluster 4
ZFP36L1	cluster 4
C15orf48	cluster 4
RAB8B	cluster 4
BCL2A1	cluster 4
DCTN5	cluster 4
PAPD5	cluster 4
COTL1	cluster 4
SPIRE2	cluster 4
MIR22HG	cluster 4
CXCL16	cluster 4
GNA13	cluster 4
CSNK1D	cluster 4
MALT1	cluster 4
MOB3A	cluster 4
ICAM1	cluster 4
PDE4A	cluster 4
CYP2S1	cluster 4
NAPSB	cluster 4
ID2	cluster 4
PPP1CB	cluster 4
RASGRP3	cluster 4
MAP4K3	cluster 4
PELI1	cluster 4
BCL2L11	cluster 4
AC068491.1.1	cluster 4
CXCR4	cluster 4
NR4A2	cluster 4
THBD	cluster 4
CST3	cluster 4
ETS2	cluster 4
LGALS2	cluster 4
ATF4	cluster 4
SRGAP3	cluster 4
AC104297.1.1	cluster 4
CMTM6	cluster 4
SETD2	cluster 4
RP11-154D3.1.1	cluster 4
CD86	cluster 4
IL8	cluster 4
AREG	cluster 4
AGPAT9	cluster 4
CDS1	cluster 4
DAPP1	cluster 4
BASP1	cluster 4
CAST	cluster 4
CD74	cluster 4
CTC-308K20.3.1	cluster 4
SERPINB1	cluster 4
SERPINB9	cluster 4
CD83	cluster 4
RNF144B	cluster 4
AIF1	cluster 4
HLA-DRA	cluster 4
HLA-DRB9	cluster 4
HLA-DRB5	cluster 4
HLA-DRB6	cluster 4
HLA-DRB1	cluster 4
HLA-DQA1	cluster 4
HLA-DQB1	cluster 4
HLA-DQA2	cluster 4
HLA-DQB2	cluster 4
HLA-DPA1	cluster 4
HLA-DPB1	cluster 4
HLA-DPB2	cluster 4
DSE	cluster 4
CPVL	cluster 4
NAMPT	cluster 4
INSIG1	cluster 4
ADAM28	cluster 4
DUSP4	cluster 4
CEBPD	cluster 4
YTHDF3	cluster 4
RIPK2	cluster 4
ASAP1	cluster 4
NR4A3	cluster 4
AP1S2	cluster 4
SAT1	cluster 4
