# Supplementary material for: Single cell RNA-Seq reveals pre-cDCs fate determined by transcription factor combinatorial dose
Source: BMC Mol Cell Biol. 2019 Jun 28;20:20. doi: 10.1186/s12860-019-0199-y (PMC6599345; doi:10.1186/s12860-019-0199-y)
Supplement: Supplementary file 2 — Table S1. The list of 380 genes that are differentially expressed between at least one pair of cell populations in mean expression and the gene clustering result. Table S2. A) The list of biological variable genes in pre-cDC of batch 2, B) enriched pathways of the variable genes and C) upstream regulators of the variable genes. Table S3. The list of random selected genes to generate MDS plot in Fig. 3d. Table S4. The list of cell cycle genes from reactome to generate MDS plot in Fig. 3e. Table S5. Summary of master regulator transcriptional factors. Their expression level comparison was shown in groups bulk cDC2 VS. cDC1, single cell cDC2 VS. cDC1 and single cell pre-DC2 VS. pre-DC1. For the TFs that have targets enriched in the differentially expressed genes between cDC1 and cDC2, the evidence from ChEA database (version 2016) was followed. Table S6. The list of differentially expressed genes between two pre-cDC subpopulations. (ZIP 288 kb) [file 12860_2019_199_MOESM2_ESM.zip › SupplementatyTables/Supp_Table2_variable_genes_preDCBatch2.xls]

## Sheet: Supp_Table2_variable_genes_preD
Table S2A: The list of biological variable genes in pre-cDC of batch 2, enriched pathways and upstream regulators.
gene	p.adj
RERE	0
C1orf63	0
CMPK1	0
OSBPL9	0
FUBP1	0
CEPT1	0
ADAR	0
ASH1L	0
USF1	0
SOAT1	0
CDC73	0
ZC3H11A	0
IRF2BP2	0
LARP4B	0
FAM208B	0
GDI2	0
HNRNPF	0
NCOA4	0
ASCC1	0
PIK3AP1	0
C10orf32	0
SLK	0
C10orf46	0
EIF3M	0
OSBP	0
ANKRD13D	0
GOLT1B	0
KANSL2	0
EIF4B	0
SP1	0
LTA4H	0
PWP1	0
ZMYM2	0
PDS5B	0
SEC23A	0
PRPF39	0
SOS2	0
NIN	0
ARID4A	0
TMED10	0
C14orf118	0
UBR1	0
CTDSPL2	0
PLDN	0
RNF111	0
HERC1	0
PIAS1	0
CIITA	0
ZC3H7A	0
GTF3C1	0
PAPD5	0
ATP2A3	0
UBE2G1	0
SSH2	0
FBXL20	0
CASC3	0
SMARCE1	0
CCDC43	0
PSMC5	0
LPIN2	0
FEM1A	0
ZNF493	0
ZNF100	0
ZNF43	0
ATAD2B	0
FBXO11	0
SERTAD2	0
TGFBRAP1	0
SLC20A1	0
CCDC93	0
CLASP1	0
PLEKHB2	0
ZEB2	0
UBR3	0
TLK1	0
STK17B	0
CLK1	0
CREB1	0
WDFY1	0
DOCK10	0
RALGAPA2	0
PIGT	0
ARFGEF2	0
ADNP	0
C20orf43	0
RAE1	0
BRWD1	0
PTTG1IP	0
OXNAD1	0
TOP2B	0
CMTM6	0
TKT	0
TBC1D23	0
KPNA1	0
ZNF148	0
MSL2	0
ATR	0
C3orf58	0
COMMD2	0
KPNA4	0
NMD3	0
EIF4G1	0
MXD4	0
RASGEF1B	0
SEC24B	0
FAM105A	0
NIPBL	0
PRKAA1	0
PARP8	0
AP3B1	0
ARRDC3	0
PJA2	0
PANK3	0
CPEB4	0
CLK4	0
SSR1	0
RP1-187N21.2.1	0
PTP4A1	0
PHF3	0
CYB5R4	0
BCLAF1	0
NUP43	0
HNRNPA2B1	0
KBTBD2	0
2017-09-07	0
ADAM28	0
UBE2W	0
C9orf38	0
PLIN2	0
NFX1	0
ZFAND5	0
SYK	0
UGCG	0
CNTRL	0
GAPVD1	0
FNBP1	0
TSC1	0
HNRNPH2	0
MORF4L2	0
NKAP	0
KIAA0494	1.04e-14
MCOLN2	1.04e-14
CEP57	1.04e-14
CSNK2A1	1.04e-14
ARPC5L	1.04e-14
ZEB1	2.05e-14
PPM1B	2.05e-14
ZCCHC6	2.05e-14
CCNG1	4.08e-14
MSL1	5.01e-14
SEC14L1	5.01e-14
ZNF791	5.01e-14
NR3C1	5.01e-14
SNX27	5.99e-14
USP24	6.93e-14
RBBP6	6.93e-14
IFI30	9.82e-14
NDEL1	1.36e-13
USP14	1.45e-13
GPBP1	2.47e-13
AKAP9	3.98e-13
JMJD1C	4.51e-13
CMTM3	4.56e-13
PITPNB	4.56e-13
PNN	5.25e-13
GOLGB1	8.55e-13
USPL1	9.15e-13
H2AFZ	1.11e-12
WDR33	1.38e-12
RNF10	1.41e-12
ALG13	1.55e-12
NAP1L4	1.64e-12
TCP1	1.66e-12
TMEM57	1.81e-12
LCP2	2.33e-12
SSX2IP	2.34e-12
RAP2C	2.54e-12
UBA1	3.31e-12
ATP5F1	4.2e-12
EIF2C2	5.4e-12
ASXL1	5.74e-12
PRKCI	7.89e-12
MON2	7.92e-12
PRPF3	8.53e-12
SBNO1	8.84e-12
RP11-469M7.1.1	1.08e-11
SFSWAP	1.21e-11
NAA16	1.37e-11
PTPN2	1.75e-11
RSBN1	1.85e-11
RGS2	2.31e-11
DOCK2	3.09e-11
GRSF1	3.79e-11
RBM23	4.59e-11
FAM160B1	4.64e-11
UBE2N	4.64e-11
PTBP2	4.96e-11
PPIF	4.96e-11
B3GALNT2	5.85e-11
DLD	7.98e-11
B4GALT1	8.23e-11
MAP4K5	9.36e-11
UBE2J1	9.79e-11
PRDM2	1.1e-10
CD44	2.19e-10
BNIP2	2.22e-10
ZBTB44	2.38e-10
RUNX2	2.76e-10
SEL1L	2.84e-10
MAP4K4	2.91e-10
SRSF6	3.02e-10
ACTR3	3.8e-10
CDC5L	3.8e-10
APC	4.25e-10
EIF3E	4.42e-10
AKIRIN2	4.43e-10
MCFD2	4.76e-10
MBTD1	5.4e-10
EIF4G2	5.44e-10
SF3B1	5.44e-10
PABPC1P3	5.89e-10
ATP6V1A	6.65e-10
PSMD1	6.75e-10
RAP2B	7.06e-10
CPNE3	8.84e-10
TCEB3	8.97e-10
DCLRE1C	9.84e-10
ING3	1.25e-09
PMPCB	1.41e-09
ARID5B	1.57e-09
ZFYVE16	1.57e-09
UCP2	1.66e-09
ATF6B	1.92e-09
RASSF5	2.06e-09
COX7B	2.1e-09
ZNF267	2.11e-09
CLIC2	2.31e-09
AEBP2	2.4e-09
NAA25	2.4e-09
TSPYL1	2.4e-09
ZFP106	2.76e-09
KIAA0232	2.9e-09
UBXN4	2.97e-09
C12orf35	3.05e-09
IST1	3.81e-09
HERPUD1	4e-09
TOR1AIP1	4.65e-09
DYNC1H1	4.65e-09
PHC3	5.55e-09
TET2	5.7e-09
ITCH	5.98e-09
ZNF121	6.44e-09
APPL1	6.77e-09
HIF1A	6.93e-09
FUBP3	7.46e-09
TMEM66	8.33e-09
ATRX	8.44e-09
WNK1	9.66e-09
KLF3	1e-08
OSTC	1.01e-08
TMCO1	1.1e-08
ARHGAP5	1.29e-08
OSGEP	1.33e-08
HLA-DMA	1.39e-08
CNOT1	1.41e-08
ZNF431	1.44e-08
HECTD1	1.47e-08
JAK1	1.51e-08
CASC4	1.57e-08
PSMD6	1.81e-08
C1GALT1	1.86e-08
RAF1	2.2e-08
PPWD1	2.29e-08
ENTPD1	2.32e-08
ENPP4	2.42e-08
SLU7	2.49e-08
RPS4Y1	2.55e-08
LRRC58	2.62e-08
NFIL3	3.04e-08
ZNF207	3.1e-08
CSE1L	3.36e-08
INO80D	3.93e-08
LSM14A	4.11e-08
ATF6	4.59e-08
RAB22A	4.81e-08
PPM1G	6.36e-08
LYN	6.78e-08
PPP1CB	8.18e-08
ATG12	8.84e-08
GNA13	8.85e-08
MIS18BP1	8.93e-08
PAFAH1B2	9.26e-08
CEBPZ	1.01e-07
GIT2	1.11e-07
KLF13	1.11e-07
HSPA5	1.11e-07
TTC1	1.17e-07
FAM193A	1.2e-07
PHACTR2	1.21e-07
C10orf31	1.22e-07
SPAST	1.31e-07
CDC42	1.35e-07
EIF3I	1.47e-07
PRKRA	1.54e-07
PELI1	1.67e-07
ABI1	1.68e-07
QARS	1.72e-07
LST1	1.75e-07
TXNRD1	1.78e-07
SAMHD1	1.78e-07
RAB33B	1.87e-07
RP4-550H1.6.1	2.05e-07
HECA	2.21e-07
ZNF644	2.3e-07
NDUFB9	2.33e-07
USP25	2.76e-07
ZNF394	2.83e-07
UBE2Q1	3.05e-07
PPP1R15B	3.05e-07
ANKHD1	3.05e-07
DAZAP2	3.11e-07
PIK3CG	3.13e-07
STXBP3	3.26e-07
TTC19	3.53e-07
HNRNPU	3.72e-07
PPP1R16B	3.92e-07
ALKBH5	4.1e-07
BRAF	4.29e-07
STAG2	4.35e-07
RHOG	4.4e-07
SAT1	4.82e-07
CLINT1	4.97e-07
STAT2	5.2e-07
ATP5A1	5.7e-07
KARS	6.04e-07
GNB4	6.88e-07
LEMD3	7.45e-07
MXD1	7.65e-07
TES	7.75e-07
PIK3R5	7.77e-07
RMND5A	8.17e-07
TBL1XR1	8.5e-07
NAA20	9.51e-07
ABCA1	9.63e-07
FAM129A	9.72e-07
SS18	1.04e-06
ARFGEF1	1.1e-06
METAP2	1.14e-06
CAT	1.24e-06
THUMPD1	1.26e-06
FAM107B	1.28e-06
TNRC6A	1.4e-06
GPI	1.44e-06
SERPINB9	1.44e-06
TGFBR2	1.49e-06
UBAP2L	1.55e-06
UPF2	1.57e-06
TBC1D15	1.66e-06
HADHA	1.78e-06
NGDN	1.83e-06
RIF1	1.83e-06
ACAA2	1.97e-06
SLC38A2	1.98e-06
PSMD2	1.99e-06
MYO5A	2e-06
BOD1L	2.03e-06
MAPK1	2.03e-06
STRAP	2.07e-06
GLUD1	2.14e-06
TMEM85	2.31e-06
DAPP1	2.32e-06
SRSF7	2.37e-06
MYD88	2.41e-06
FBXL5	2.59e-06
C6orf62	2.71e-06
ATP5F1P1	2.87e-06
IREB2	2.94e-06
USP7	2.96e-06
SNRK	2.97e-06
CCNB1IP1	3e-06
INSR	3.15e-06
ZBTB1	3.18e-06
KIAA0317	3.24e-06
CANX	3.27e-06
PUM2	3.56e-06
TRAPPC2	3.64e-06
CD47	3.7e-06
TGIF2	3.79e-06
PAG1	4e-06
PAK2	4.31e-06
MRPS35	4.33e-06
UBE4A	4.33e-06
PPP2R2A	4.38e-06
DICER1	5.27e-06
ZC3HAV1	5.93e-06
GPCPD1	6.1e-06
DCUN1D1	6.12e-06
GPR183	6.25e-06
BAZ1A	6.73e-06
FLII	7.22e-06
NSMAF	7.53e-06
RP11-658F2.8.1	8.02e-06
ROCK1	8.32e-06
DCAF7	9.62e-06
AXL	1.06e-05
ADAM9	1.26e-05
XPNPEP1	1.34e-05
MT-CO1	1.47e-05
C2orf68	1.51e-05
SRSF11	1.55e-05
GALNT1	1.62e-05
SON	1.68e-05
NUP153	1.69e-05
DENND4C	1.8e-05
C20orf111	1.9e-05
RAB7L1	1.98e-05
SF3A3	1.99e-05
TGFBR1	2e-05
STRN3	2.14e-05
OGT	2.14e-05
BCL11A	2.18e-05
QRICH1	2.31e-05
APEX1	2.44e-05
SLC25A5	2.46e-05
AFF4	2.46e-05
USP48	2.47e-05
AP3S1	2.49e-05
ARL6IP5	2.58e-05
DDHD1	2.65e-05
WARS	2.71e-05
TRIB1	2.97e-05
CD164	2.99e-05
SOX4	3.12e-05
DCP2	3.37e-05
DEGS1	3.58e-05
RC3H1	3.77e-05
TXNDC12	3.89e-05
ATP5B	3.91e-05
CBX5	4.34e-05
PXK	4.65e-05
TOB1	4.7e-05
DDX42	4.81e-05
PIP4K2A	4.84e-05
RBM27	4.85e-05
VPS13A	5.01e-05
ATG16L1	5.02e-05
GCFC1	5.13e-05
MT-ND4	5.13e-05
ENO1	5.27e-05
KTN1	5.35e-05
MGAT4A	5.4e-05
ZCCHC2	5.51e-05
XPO4	6.15e-05
EIF4E	6.28e-05
ATP2B4	6.35e-05
PDE4B	6.43e-05
ZNF333	6.43e-05
PHKG2	6.55e-05
CDV3	7.03e-05
C14orf43	7.06e-05
RPL4	7.1e-05
TTC17	7.13e-05
UBE2Q2	7.24e-05
CEP135	7.41e-05
USP3	8.89e-05
EVI2A	9.25e-05
EIF4A2	9.3e-05
COPB1	9.87e-05
RASA1	0.000102521
SLMO2	0.000104626
CTSC	0.000107958
HSP90B2P	0.000111229
EIF3D	0.00011143
EIF3K	0.000112531
VPS35	0.00011782
CUL1	0.000122061
PRDM1	0.000122672
AIM1	0.000124156
KDM3B	0.000124535
CNOT6	0.000124535
PROSER1	0.000129925
TOMM34	0.000130108
NEAT1	0.000131437
CD63	0.000138761
ZMIZ1	0.000146718
EIF2A	0.00015876
ZZEF1	0.000166781
PHF10	0.000169155
SENP5	0.00016944
IBTK	0.00016944
HSP90AA1	0.000170878
PRPF4B	0.00017595
PANK2	0.000182739
AC011933.2.1	0.000183032
INTS10	0.000183292
DSE	0.000197109
MBNL1	0.000201827
RNF4	0.000203423
TNFAIP2	0.000229748
ATF2	0.000231263
ELK3	0.000234161
PRKAR1A	0.000234781
ERGIC3	0.000244814
EIF2S3	0.000247067
VAMP3	0.000273571
IQSEC1	0.000283315
GOLGA4	0.000284661
USP34	0.000307289
HNRNPK	0.000308949
BLOC1S2	0.000312793
BBX	0.000312793
MAPRE1	0.000336842
SRSF9	0.000345039
ERGIC1	0.000357911
ACBD3	0.000367222
SMG7	0.000377404
RBPJ	0.000377404
RNF38	0.000377404
NAPG	0.000390534
HOOK3	0.000390534
RNF7	0.000398973
KAT6A	0.000415465
DNAJB14	0.000473106
ERMN	0.000483955
CHMP1B	0.000486321
CRYZL1	0.00049056
APAF1	0.000491489
HSP90B1	0.000533585
KLHL20	0.000534474
PPP1R15A	0.000556668
SACM1L	0.000566033
PHIP	0.00057182
INPP5B	0.00057298
SGPL1	0.000586207
DST	0.000611915
RB1CC1	0.000634553
IL6ST	0.000683808
ARMCX3	0.00070887
SH3BGRL	0.000722081
MCTP1	0.000736658
RHOA	0.000756203
PPA1	0.000773299
ARID1A	0.000814958
RNF168	0.000835165
PPT1	0.000838812
DPYSL2	0.000872211
CCT2	0.00088837
PDCD10	0.000926493
YTHDF1	0.000993953
GLG1	0.000999934
CEP350	0.00101873
NDUFA4	0.00107089
SHOC2	0.00109559
TOR1AIP2	0.00111121
ARID2	0.00111192
UBC	0.00112025
ANKRD17	0.00113382
FAM102B	0.00115315
ZC3H15	0.00115825
CD109	0.00123362
FGD5-AS1	0.00127179
USF2	0.00127459
PTCD3	0.00135052
DDX3X	0.00139008
ANKRD12	0.00145436
SERP1	0.00145436
KDM4C	0.00147208
IWS1	0.00147948
PAN3	0.00148122
RPN2	0.00149512
LUC7L3	0.00151433
MAPK6	0.00152858
ZFP36L2	0.00158915
NDUFV2	0.00159123
AC012652.1.1	0.00163959
C9orf21	0.00169184
SELL	0.00170098
MT-ND2	0.00175561
TMEM50A	0.00175972
CDK13	0.00181702
UBR5	0.00186181
PSAP	0.00197751
HNRNPH1	0.00204796
RGS1	0.00206338
FAM49A	0.00207689
SLCO3A1	0.00221928
NAGK	0.00223336
NONO	0.0022437
MAFG	0.00225003
SUPV3L1	0.00225671
PTAR1	0.00232284
CBFB	0.00242054
AKAP13	0.00254706
TCEA1	0.00278441
ABL1	0.00285322
DENND3	0.00290175
ARIH1	0.00300461
CYTIP	0.00314541
TMEM33	0.00314893
CTA-204B4.6.1	0.00325333
TMEM50B	0.00327985
TAB2	0.00331532
GFPT1	0.00349206
PCGF5	0.00349887
EVI2B	0.00355515
REV3L	0.00360866
SEC63	0.00366473
ITGA4	0.00371246
PPP2R5C	0.00372161
DDI2	0.00377907
CAPZA1	0.00384769
AP1G1	0.00404261
ADAM17	0.00410562
ZFP36	0.00431908
MLL3	0.00439388
ELOVL5	0.00441641
CSF2RB	0.00447833
OCIAD1	0.00456924
NAA15	0.00459305
GRIPAP1	0.00477805
PLEK	0.00484407
ECD	0.00490351
STAG1	0.00490992
IRF4	0.00523678
VCP	0.00532656
CERK	0.00534226
MACF1	0.00538192
BPTF	0.00538211
YTHDC2	0.0054445
ARID4B	0.00579092
SMNDC1	0.00601214
SMAD4	0.00607023
HAUS3	0.00611743
CAPG	0.0061319
DDX6	0.00617121
GOLGA2	0.0062683
HLA-DRA	0.00706932
CHD3	0.00708813
BCAR3	0.00717556
ATXN1L	0.00761571
CTCF	0.00805943
RPL19	0.00819382
MORC3	0.00834689
SAR1A	0.00834978
KIAA0907	0.00836654
RPN1	0.00840555
PIK3CA	0.00847551
CTNND1	0.00895248
ARPC3	0.00895248
HSPA8	0.00895861
ALCAM	0.00951392
RSRC2	0.00962074
SLC41A2	0.00987009
AGTPBP1	0.00991533
MIER3	0.0101611
PTK2	0.0101944
ZDHHC17	0.0102446
ARL4C	0.0111491
UTY	0.0114653
PER2	0.0117991
CALM2	0.0122277
PPP2R5E	0.0122901
C5orf41	0.0123444
KPNA2	0.0125506
RBM39	0.0125626
DNAJC15	0.0127533
KCMF1	0.0129976
S100A4	0.0132904
PDHB	0.0137117
SHPRH	0.0137505
CCAR1	0.0139406
SLC25A6	0.0141195
BNIP3L	0.0141886
TFDP2	0.014612
CBX6	0.0147974
C15orf24	0.0149194
ATP6V0B	0.0151362
UBR4	0.0151551
PTPN18	0.0152604
SENP6	0.0152887
SLBP	0.0157896
SETD5	0.0159143
COPG	0.0160344
ATP2C1	0.0160911
OLA1	0.0162123
RAB21	0.0165886
MATR3	0.0166014
J01415.23	0.016864
PHC2	0.0168715
SUZ12	0.0171396
ATP6V1D	0.0174857
DNAJC7	0.0182791
GPBP1L1	0.018336
ARF4	0.0183821
TPM3	0.018719
MGEA5	0.0187281
FOXN2	0.018809
GARS	0.0189365
ITGAX	0.0192512
IL7R	0.0192674
TIAL1	0.0200721
PLAGL1	0.020102
XIST	0.0201427
PDS5A	0.0201799
HNRPDL	0.0204835
SAMD8	0.0210344
MAP3K14	0.0215052
PLP2	0.0216243
CD74	0.021756
PPARD	0.0219398
MIER1	0.0219606
CLDND1	0.0231636
MTDH	0.0234633
CSRNP1	0.0241872
ARHGEF6	0.0245749
BROX	0.0247995
SNX2	0.0248702
SRP9	0.0248878
MALT1	0.0248878
MRPL47	0.0248878
SKIV2L2	0.0249665
IQGAP2	0.0256741
EIF2AK2	0.0257923
SRP72	0.0271922
ZNF655	0.0272307
KLF10	0.0282035
SUCLG1	0.0283372
SMURF2	0.028919
CYFIP2	0.0302333
CASP8	0.0302433
PSME4	0.0303625
CHML	0.0307483
SCFD1	0.031644
ZNF592	0.0329386
PABPC1	0.0330636
TUBB	0.0337806
PTPRC	0.0350704
TNFAIP3	0.0350704
PTBP3	0.0351524
VMA21	0.0356106
MED1	0.0356976
MOB1B	0.0363603
TXNIP	0.0369206
NFKBIZ	0.03737
LUC7L	0.037536
UQCR10	0.037757
MAP3K1	0.037757
PIK3C2A	0.0378495
TTC39C	0.0378495
C12orf45	0.0384244
ANP32E	0.0384992
NUP155	0.0385011
COPS8	0.0397667
CCDC69	0.0397667
DENND4A	0.0399474
FAM126B	0.0399807
GM2A	0.040658
GABARAP	0.0407915
OXSR1	0.042106
RAB8B	0.0428028
FNIP1	0.0430691
WDR43	0.0434113
MRPL55	0.0436736
SSB	0.0436736
DYNC1LI1	0.0436736
ARIH2	0.0443547
SLC1A4	0.0446672
NRBP1	0.0452075
RBM17	0.0459909
BRP44	0.0464213
LCP1	0.0466336
CCNL1	0.0467625
DENND5B	0.0477005
TMF1	0.0477543
MIA3	0.0492644
STARD7	0.0499247
MIR4720	0.0499449
ZBTB11	0.0508426
CDC42SE2	0.0511806
NKTR	0.0513094
PFDN1	0.0517837
AC058791.1.1	0.0517837
SNX4	0.0525203
PHACTR4	0.0530352
PTDSS1	0.0543511
FBXW4	0.0550837
ITGAV	0.0554657
ID2	0.0559
DDX24	0.0569445
AHCTF1	0.0580425
GHITM	0.059816
STK24	0.0599522
NDUFA12	0.0600218
HSD17B11	0.0606345
FAM208A	0.0614725
STX16	0.0619737
EZR	0.0623144
ERCC1	0.0645212
UHRF1BP1	0.0648959
AZIN1	0.064951
SMARCC2	0.0668713
CNPPD1	0.0672778
UQCRC2	0.0675131
ATG2B	0.0691341
NRAS	0.0720815
ATP6AP2	0.0735304
SIN3A	0.0742549
HLA-DMB	0.0748738
TCOF1	0.076299
BSDC1	0.0774093
ADPGK	0.077863
SEPT6	0.078237
ZNF350	0.0791531
VAPA	0.0798324
N4BP2L2	0.0808905
WDR41	0.0819617
SPCS3	0.0820485
EBP	0.0822655
TMEM30A	0.0829595
RP4-604K5.1.1	0.0841253
PDZD8	0.0850766
MED6	0.0852778
NOP58	0.0864148
LYZ	0.0900588
MYSM1	0.0906744
ZNF516	0.0917969
TTC3	0.0923996
SGK3	0.0923996
C12orf75	0.0932964
SERPINB1	0.0933132
VEZF1	0.0939874
ZCCHC11	0.0945808
COQ10B	0.0956495
CD55	0.0966304
MT-ND5	0.0971159
HMGN1	0.0972162
KIF5B	0.0976329
RAD21	0.0979701
GAPDH	0.0980039
SPTLC2	0.0980039
CELF1	0.0988274
PNO1	0.0988765

## Sheet: Pathways
Table S2B: Enriched pathways of the variable genes
pathway	source	external_id	members_input_overlap	members_input_overlap_geneids	size	effective_size	p-value	q-value
Immune System	Reactome	R-HSA-168256	UBE2Q1; HECTD1; UBE2J1; HSPA5; HSPA8; IL6ST; IST1; UBE2Q2; TNRC6A; CANX; CALM2; PIK3CA; MAP3K1; LYZ; ATP6AP2; RNF111; LYN; UBR4; PIP4K2A; CUL1; DDX3X; GPI; ENPP4; CTSC; IFI30; ACTR3; SEC24B; SERPINB1; UBR1; PAFAH1B2; UBE4A; PJA2; SYK; EIF4G2; EIF4G1; GM2A; FBXL5; AKAP9; UBC; COPB1; RNF7; RNF4; PAK2; IL7R; ATP6V1D; DAPP1; ATP6V1A; DOCK2; ITGA4; HSP90B1; PPP2R5C; ABL1; SMURF2; MIR4720; CCT2; JAK1; …	83737; 10006; 1982; 84961; 25820; 3109; 9616; 533; 54778; 197131; 26999; 10425; 4069; 673; 3572; 3937; 5527; 10437; 51465; 64750; 10892; 4615; 55284; 23118; 7317; 961; 1977; 5660; 847; 1974; 3108; 9861; 9218; 387; 10159; 6773; 9798; 118788; 3309; 6402; 5529; 9867; 3575; 5049; 5708; 3643; 1654; 8560; 9140; 6868; 57162; 391; 4893; 7316; 960; 8925; 1386; 7184; 100616150; 1075; 8895; 25831; 10427; 10…	1950	1936	3.25e-09	3.36726e-06
TGF-beta Signaling Pathway	Wikipathways	WP366	PTK2; ITCH; SMAD4; RAF1; NUP153; SMURF2; ZFYVE16; STRAP; MAPK1; RNF111; CUL1; SIN3A; TGFBR2; TGFBR1; SP1; KLF10; RHOA; ZEB1; ZEB2; ROCK1; RUNX2; PIAS1; CDC42; PAK2; ATF2	5747; 9839; 83737; 25942; 5062; 998; 7046; 6093; 7048; 5594; 1386; 6667; 64750; 8454; 6935; 8554; 387; 9972; 54778; 5894; 860; 4089; 11171; 7071; 9765	132	132	3.80671e-09	3.36726e-06
TGF_beta_Receptor	NetPath	Pathway_TGF_beta_Receptor	SNX2; PTK2; SNX4; SMAD4; HSPA8; PPP1R15A; NUP153; EIF3I; SMURF2; XPO4; PIK3CA; ZFYVE16; STRAP; MAPK1; CD44; CUL1; TGFBR2; TGFBR1; SP1; PPP2R2A; KLF10; RHOA; ZEB1; ZEB2; ROCK1; RUNX2; TFDP2; CTCF; ATF2	9972; 9839; 6643; 1386; 6667; 64750; 5594; 8454; 7071; 3312; 8668; 7048; 4089; 7029; 9765; 5520; 11171; 860; 8723; 64328; 23645; 387; 5747; 10664; 960; 5290; 7046; 6093; 6935	176	175	5.48413e-09	3.36726e-06
Metabolism of proteins	Reactome	R-HSA-392499	SCFD1; RPN1; RPN2; UBE2Q2; HSPA5; HSPA8; SRP9; USP25; USP24; CANX; TMED10; EIF3I; CHML; EIF3K; CALM2; EIF3M; EIF3D; EIF3E; ATP6AP2; NAPG; GOLGA2; PHC3; PHC2; CTSC; SLC25A6; SERP1; RAE1; MYSM1; SEC24B; USP34; RPL19; CSNK2A1; EIF4G1; TRAPPC2; FBXL5; H2AFZ; UBC; COPB1; APC; CSF2RB; PABPC1; RPL4; HIF1A; SEC63; SMURF2; ASXL1; B4GALT1; TOP2B; SENP5; STAG2; DCAF7; STAG1; DYNC1LI1; MIA3; UBA1; EIF4E; RHO…	23011; 79868; 29761; 22926; 1975; 171023; 6399; 6950; 7874; 293; 51604; 498; 60559; 6468; 3015; 7048; 64750; 10480; 2589; 6143; 7317; 1977; 1974; 10159; 4089; 8664; 3309; 27335; 9097; 5708; 9512; 2673; 11320; 148789; 7316; 6124; 6726; 55577; 6192; 1315; 6185; 1075; 135228; 27230; 10427; 324; 2804; 378; 2683; 348995; 10274; 7326; 1439; 8668; 1968; 6184; 59345; 9960; 114803; 51143; 7155; 1457; 7334…	1506	1502	1.30562e-08	6.0124e-06
Neutrophil degranulation	Reactome	R-HSA-6798695	ATP6V1D; CD55; DOCK2; PSMD6; PSMD1; VAPA; CAT; IST1; LTA4H; DDX3X; GDI2; IQGAP2; KCMF1; TUBB; CPNE3; CDK13; NRAS; LYZ; ATP6AP2; MAPK1; TMEM30A; UBR4; CD47; APAF1; RAP2B; RAP2C; HSPA8; CD63; GPI; CD44; ENPP4; CTSC; VCP; B4GALT1; DYNC1LI1; DYNC1H1; SERPINB1; SELL; RHOA; PSMD2; RHOG; PAFAH1B2; ITGAX; DEGS1; GM2A; PSAP; ROCK1; ITGAV; CCT2; PTPRC; COPB1; HSP90AA1; CMTM6	8560; 5049; 2821; 3312; 1992; 9861; 391; 4893; 1315; 960; 6093; 4069; 9218; 51382; 7415; 1075; 8895; 317; 56888; 387; 3320; 10788; 1778; 3685; 967; 4048; 55754; 22875; 9798; 23352; 10576; 57826; 1794; 2683; 5912; 1604; 3687; 961; 5660; 2665; 847; 10159; 5594; 8621; 6402; 54918; 5788; 5707; 2760; 1654; 5708; 51143; 203068	497	492	3.5535e-08	1.18624e-05
mRNA Processing	Wikipathways	WP411	PRPF4B; CELF1; HNRNPH1; HNRNPH2; PRPF3; TMED10; PPM1G; SRSF7; SRSF6; NONO; SRSF9; HNRNPU; HNRNPK; RBM17; HNRNPA2B1; SF3A3; PTBP2; RBM39; SF3B1; SFSWAP; DICER1; CLK1; CLK4	84991; 8683; 5496; 58155; 8899; 10658; 9129; 3192; 23405; 6433; 6432; 6431; 9584; 1195; 3187; 3181; 57396; 3188; 4841; 10972; 23451; 3190; 10946	127	127	3.86396e-08	1.18624e-05
EGFR1	NetPath	Pathway_EGFR1	PTK2; MAP4K5; ITCH; PRPF4B; PRKAA1; INSR; CTNND1; ADAM17; ABL1; ARHGAP5; ARF4; RAF1; AXL; CDV3; STAT2; PIK3CA; MAP3K1; ZFYVE16; PIK3CG; TKT; MAPK1; JAK1; LYN; PRKCI; DDX3X; SLC38A2; SP1; DAPP1; SLC25A6; CREB1; ENO1; PRKAR1A; SH3BGRL; CALM2; RHOA; RASA1; BCAR3; PTTG1IP; PTPN18; SOS2; APPL1; EIF4G1; ABI1; ADAM9; DDX6; MAP3K14; BRAF; GIT2; ACTR3; CDC42	558; 3643; 1654; 54407; 83737; 10006; 6868; 26469; 8899; 8412; 4214; 11183; 5584; 9020; 293; 6667; 5894; 5921; 1500; 1981; 673; 9765; 394; 5294; 2023; 387; 55573; 6451; 805; 998; 1656; 1385; 378; 26060; 5573; 25; 8754; 3716; 5747; 5290; 4067; 6773; 10096; 27071; 5594; 7086; 6655; 5562; 9815; 754	458	456	5.02795e-08	1.32307e-05
miR-targeted genes in lymphocytes - TarBase	Wikipathways	WP2004	MATR3; SPCS3; SRSF9; ADPGK; ARID4B; AXL; TMED10; AP3B1; SEC23A; ZEB1; ADAR; TPM3; ARF4; NAPG; ACAA2; CBFB; PHC2; PTBP2; TXNRD1; PRKCI; TGFBR2; WDFY1; SLC38A2; ARID2; CTSC; UBE4A; SERP1; MBNL1; EIF4E; ATRX; PWP1; CAPG; RHOG; GALNT1; PAFAH1B2; VAMP3; NAA15; ARID1A; CD164; TNFAIP2; SHOC2; ELOVL5; DCAF7; GNA13; FAM105A; SLC1A4; PPIF; GFPT1; UBE2J1; PPP2R5C	10105; 83440; 7048; 11137; 196528; 57590; 6935; 103; 8289; 6509; 54491; 558; 7170; 80155; 8763; 5584; 10449; 378; 822; 391; 10238; 10972; 7127; 1912; 865; 54407; 546; 58155; 8546; 9782; 51742; 60481; 7296; 2589; 9341; 10484; 4154; 1977; 1075; 8683; 2673; 8036; 60559; 8774; 27230; 10672; 5527; 9354; 51465; 5049	486	486	3.67668e-07	8.46556e-05
miR-targeted genes in muscle cell - TarBase	Wikipathways	WP2005	UBE2J1; SPCS3; SRSF9; CCNG1; MATR3; ARID4B; AXL; TMED10; AP3B1; SEC23A; ZEB1; ADAR; TPM3; ARF4; NAPG; ACAA2; CBFB; PTBP2; TXNRD1; PRKCI; TGFBR2; SLC38A2; CTSC; SERP1; MBNL1; EIF4E; ATRX; PWP1; CAPG; RHOG; GALNT1; PAFAH1B2; UBE4A; NAA15; ARID1A; CD164; TNFAIP2; SHOC2; GNA13; WDFY1; SLC1A4; PPIF; GFPT1	10105; 7048; 11137; 57590; 6935; 8289; 6509; 558; 7170; 80155; 8763; 7127; 5584; 10449; 378; 822; 391; 10972; 865; 546; 58155; 8546; 9782; 51742; 103; 7296; 900; 2589; 10484; 54407; 4154; 1977; 1075; 8036; 8683; 2673; 60559; 8774; 27230; 10672; 9354; 51465; 5049	398	398	6.72713e-07	0.000137682
Gene Expression	Reactome	R-HSA-74160	RPN1; RPN2; MT-CO1; HSPA8; SRP9; SRSF11; TNRC6A; PPWD1; PRPF3; EIF3I; EIF3K; EIF3M; CDC73; RBPJ; EIF3D; EIF3E; ZNF267; RNF111; PIP4K2A; OSGEP; ZNF43; GPI; SP1; IWS1; RAE1; RPL19; CSNK2A1; ZC3H11A; WDR43; EIF4G1; DDX42; H2AFZ; RUNX2; DDX6; UBC; ATR; PLAGL1; SLBP; PABPC1; RPL4; HNRNPH2; NR3C1; PPP2R5C; GTF3C1; MED1; MED6; CCAR1; ARID4B; CHD3; SRSF6; ADAR; AFF4; SRSF9; SF3A3; TXNRD1; WARS; PPARD; RP…	6917; 665; 84124; 6431; 1975; 8664; 255967; 7884; 59348; 22794; 54778; 7874; 3192; 9295; 23019; 7029; 8683; 26019; 60559; 5527; 7248; 3015; 55677; 64750; 10480; 121536; 6143; 10001; 1977; 3516; 1974; 7296; 4089; 84449; 27335; 103; 9877; 23405; 10285; 60436; 988; 84991; 163049; 5859; 5562; 7316; 6124; 6726; 1386; 6192; 27125; 6185; 2617; 167227; 3187; 7453; 55174; 79027; 348995; 9631; 8668; 8621; …	1755	1745	1.64313e-06	0.000302665
TNFalpha	NetPath	Pathway_TNFalpha	SMARCC2; PTK2; ITCH; RPL4; PSMD6; PSMD1; PSMD2; NFKBIZ; GLG1; ZFAND5; CASP8; TXNIP; NSMAF; IQGAP2; KTN1; MAP3K1; MAPK1; MAP3K14; CUL1; DDX3X; CREB1; CSNK2A1; SOS2; SYK; TAB2; TNFAIP3; DCAF7; KPNA2; HSP90AA1; SMARCE1	6124; 10788; 10238; 83737; 1457; 6601; 5594; 8454; 1385; 7763; 10628; 3838; 8439; 841; 6655; 64332; 9861; 5707; 7128; 4214; 23118; 3895; 2734; 3320; 5747; 6605; 1654; 5708; 9020; 6850	241	241	1.97157e-06	0.000327595
Exercise-induced Circadian Regulation	Wikipathways	WP410	HERPUD1; TOB1; NCOA4; EIF4G2; HSPA8; AZIN1; DAZAP2; VAPA; PER2; SF3A3; TAB2; HLA-DMA	10140; 8031; 8864; 3108; 9709; 9218; 1982; 3312; 23118; 9802; 51582; 10946	48	48	2.13417e-06	0.000327595
Innate Immune System	Reactome	R-HSA-168249	HSPA8; IST1; TNRC6A; CALM2; PIK3CA; MAP3K1; LYZ; ATP6AP2; LYN; PAFAH1B2; PIP4K2A; CUL1; DDX3X; GPI; ENPP4; CTSC; CREB1; SERPINB1; UBR4; SYK; GM2A; AKAP9; UBC; COPB1; PAK2; CSF2RB; ATP6V1D; ATP6V1A; DOCK2; HSP90B1; TXNIP; CCT2; JAK1; B4GALT1; MYD88; ARPC3; ATG12; DYNC1LI1; GDI2; RHOA; RHOG; ITGAX; UBE2N; PSAP; TUBB; ITGAV; PPP2R5E; ACTR3; PPP2R5C; VAPA; ABL1; RAF1; PIK3AP1; KCMF1; PELI1; CD55; MAP…	3643; 8560; 83737; 9140; 2821; 10006; 57162; 1992; 9861; 847; 51143; 391; 317; 533; 4893; 7316; 1315; 10094; 960; 6093; 4214; 9020; 1386; 523; 26999; 5894; 4069; 5921; 51382; 7184; 7415; 1075; 673; 7128; 8895; 2665; 5062; 3937; 5527; 56888; 3312; 387; 3320; 10788; 1778; 3685; 967; 4048; 9218; 55754; 22875; 998; 9798; 8454; 1385; 23352; 10576; 10628; 57826; 10892; 4615; 5573; 2683; 1794; 5529; 591…	1309	1297	2.60717e-06	0.000369416
TCR	NetPath	Pathway_TCR	ZDHHC17; PTK2; MSL2; DOCK2; PAG1; PRPF4B; ABL1; DPYSL2; RAF1; PIK3AP1; CALM2; EIF3M; ARHGEF6; MAPK1; LYN; MALT1; TXNRD1; DDX3X; CREB1; GDI2; LCP2; RASA1; PTTG1IP; SOS2; SYK; TUBB; ADAM9; PTPRC; GIT2; ATF2	4067; 118788; 805; 7296; 1386; 5594; 5894; 1654; 1385; 5921; 10892; 55824; 1794; 6655; 5788; 25; 9459; 3937; 55167; 2665; 8899; 10480; 8754; 203068; 9815; 5747; 1808; 754; 23390; 6850	247	246	3.02081e-06	0.000397452
Processing of Capped Intron-Containing Pre-mRNA	Reactome	R-HSA-72203	SLBP; HSPA8; SF3B1; SRSF11; HNRNPH2; CCAR1; PRPF3; SRSF7; SRSF6; SRSF9; HNRNPU; NUP43; HNRNPK; RBM17; HNRNPA2B1; SF3A3; HNRNPF; CDC5L; WDR33; SMNDC1; CASC3; RAE1; EIF4E; ZC3H11A; DDX42; SLU7; NUP153; NUP155; PPWD1; HNRNPH1	9972; 3192; 55749; 10285; 11325; 9631; 3185; 9295; 3312; 8683; 988; 3188; 23398; 10946; 10569; 84991; 348995; 23451; 3181; 6431; 8480; 9129; 9877; 6432; 7884; 1977; 3187; 22794; 55339; 3190	248	248	3.56884e-06	0.00039959
Regulation of Actin Cytoskeleton	Wikipathways	WP51	PTK2; CYFIP2; RAF1; ARHGEF6; PIK3CA; NRAS; PIK3CG; PIK3R5; MAPK1; MAPK6; PIP4K2A; GNA13; PIK3C2A; SSH2; RHOA; SOS2; ROCK1; EZR; BRAF; APC; PAK2; CDC42	5747; 5062; 998; 673; 6093; 5594; 5597; 6655; 4893; 7430; 387; 26999; 85464; 5894; 5305; 23533; 9459; 10672; 5294; 5290; 324; 5286	151	151	3.60431e-06	0.00039959
Post-translational protein modification	Reactome	R-HSA-597592	SCFD1; RPN1; RPN2; RNF168; USP14; CD55; SMAD4; HSPA8; USP3; PSMD1; UBA1; HIF1A; USP7; MIA3; UBE2Q2; PSMD2; TGFBR1; UBE2G1; USP25; USP24; INO80D; CANX; TMED10; RAB8B; CHML; SMURF2; CALM2; SEC23A; SENP5; ASXL1; RAD21; RAB22A; ARF4; NAPG; C1GALT1; HNRNPK; PHC3; PHC2; B4GALT1; GOLGB1; TOP2B; PSMC5; TGFBR2; GALNT1; PSMD6; NUP43; STAG1; APC; STAG2; PSME4; CTSC; MYSM1; VCP; GOLGA2; PIGT; RAE1; DYNC1H1; …	23011; 9972; 7155; 7334; 2673; 10735; 29761; 56913; 90411; 9861; 9960; 1912; 51762; 11320; 148789; 9736; 1075; 7316; 1315; 171023; 7874; 8774; 1122; 10484; 55577; 8473; 821; 6185; 80012; 7415; 51604; 135228; 6399; 7128; 3190; 23358; 165918; 10427; 10972; 387; 1778; 324; 23198; 805; 7048; 2804; 57403; 64750; 378; 2589; 2801; 2683; 1604; 348995; 9097; 7317; 10274; 6400; 3312; 5705; 23256; 4089; 732…	1026	1025	3.68973e-06	0.00039959
TGF-beta receptor signaling	PID	tgfbrpathway	TGFBR2; TGFBR1; SMURF2; SMAD4; ZFYVE16; RNF111; PPP2R2A; EIF2A; STRAP; PPP1R15A; TAB2; TGFBRAP1	83939; 4089; 9765; 7048; 23118; 5520; 11171; 64750; 7046; 9392; 54778; 23645	51	51	4.2547e-06	0.00039959
BCR signaling pathway	PID	bcr_5pathway	MAP3K1; CALM2; SYK; PAG1; DAPP1; IBTK; MAPK1; PTPRC; CSNK2A1; PIK3CA; LYN; RAF1; RASA1; MALT1	4067; 5788; 805; 55824; 27071; 10892; 5921; 5594; 5894; 1457; 4214; 25998; 5290; 6850	69	69	4.49253e-06	0.00039959
Regulation of actin cytoskeleton - Homo sapiens (human)	KEGG	path:hsa04810	PTK2; CYFIP2; ITGA4; EZR; RAF1; IQGAP2; ARHGEF6; PIK3CA; NRAS; PIK3CG; PIK3R5; MAPK1; PIP4K2A; GNA13; ARPC3; SSH2; RHOA; ITGAX; PPP1CB; SOS2; ARPC5L; ROCK1; ITGAV; BRAF; APC; PAK2; CDC42	7430; 3676; 3685; 3687; 5747; 5290; 5294; 5305; 10788; 9459; 5894; 4893; 10094; 5500; 387; 324; 10672; 5062; 673; 6093; 81873; 85464; 5594; 26999; 998; 23533; 6655	214	213	4.53567e-06	0.00039959
Parkinson,s disease - Homo sapiens (human)	KEGG	path:hsa05012	NDUFV2; NDUFA4; MT-ND4; UBE2J1; NDUFB9; MT-CO1; UQCR10; COX7B; ATP5A1; NDUFA12; ATP5B; MT-ND2; SLC25A5; SLC25A6; MT-ND5; UBE2G1; UBA1; PPIF; UQCRC2; APAF1; ATP5F1	515; 4697; 4715; 4729; 7317; 7326; 7385; 51465; 292; 317; 1349; 29796; 10105; 55967; 4512; 4536; 4538; 4540; 293; 498; 506	142	142	4.70189e-06	0.00039959
Cohesin Loading onto Chromatin	Reactome	R-HSA-2470946	RAD21; STAG2; STAG1; PDS5A; PDS5B; NIPBL	23244; 10735; 25836; 23047; 5885; 10274	11	11	4.77252e-06	0.00039959
miR-targeted genes in leukocytes - TarBase	Wikipathways	WP2003	MATR3; ADPGK; ARID4B; TMED10; RHOG; ADAR; TPM3; ARF4; ACAA2; PHC2; TXNRD1; CTSC; CAPG; ZEB1; CD164; TNFAIP2; SHOC2; DCAF7; GNA13; WDFY1; SLC1A4; PPIF	7127; 10105; 1075; 10449; 378; 83440; 8036; 391; 10972; 57590; 9782; 6935; 6509; 822; 51742; 103; 7296; 1912; 10672; 7170; 10238; 8763	156	156	6.20251e-06	0.000496741
Electron Transport Chain	Wikipathways	WP111	NDUFV2; MT-ND2; MT-ND4; MT-ND5; NDUFB9; MT-CO1; UQCR10; COX7B; ATP5A1; NDUFA4; SLC25A6; SLC25A5; NDUFA12; ATP5B; UCP2; UQCRC2; ATP5F1	498; 7385; 292; 293; 4729; 4540; 515; 1349; 4538; 4536; 506; 7351; 29796; 4697; 4512; 55967; 4715	103	103	8.52274e-06	0.000654121
EGF-Core	Signalink	None	TGFBR2; TGFBR1; MAP4K5; MAP4K4; SMAD4; MAP3K1; NRAS; CREB1; PIK3CG; ELK3; MAPK1; BRAF; JAK1; CDC42; RAF1; PAK2; ATF2	4214; 3716; 673; 5294; 9448; 5894; 4893; 1385; 1386; 7046; 7048; 11183; 5062; 2004; 5594; 998; 4089	105	105	1.11052e-05	0.000818231
Membrane Trafficking	Reactome	R-HSA-199991	SCFD1; SNX2; COPS8; DYNC1H1; CD55; HSPA8; FNBP1; AP3S1; DENND4A; DENND4C; GABARAP; DYNC1LI1; TSC1; RAB8B; DENND3; CHML; CALM2; SEC23A; ARF4; NAPG; GOLGA2; GOLGA4; CLINT1; TMED10; RALGAPA2; AP3B1; GAPVD1; ARPC3; TMF1; CTSC; PIK3C2A; DENND5B; MIA3; SEC24B; GDI2; MCFD2; GALNT1; PAFAH1B2; RAB21; VAMP3; STX16; RAB33B; AP1G1; KIF5B; TRAPPC2; ACBD3; GOLGB1; UBC; COPB1; MYO5A; ACTR3; TBC1D15	23011; 8675; 10920; 5286; 7110; 3312; 90411; 64786; 3799; 22898; 5049; 51762; 7316; 1315; 10094; 6399; 2801; 8774; 1122; 378; 9685; 1075; 9341; 8546; 164; 2803; 7248; 10427; 10972; 4644; 375056; 11337; 805; 2804; 10260; 55667; 2589; 10484; 1604; 2665; 23048; 26130; 23256; 10096; 6643; 83452; 160518; 57186; 64746; 1778; 1176; 51143	580	579	1.21684e-05	0.000862086
ErbB1 downstream signaling	PID	erbb1_downstream_pathway	MAP3K1; CALM2; CYFIP2; ARPC3; RAF1; ABI1; PPP2R2A; CREB1; ARF4; ZFP36; MAPK1; BRAF; PIK3CA; CDC42; ACTR3; NRAS; ATF2	805; 10096; 998; 1386; 26999; 5594; 5894; 1385; 378; 10006; 673; 5520; 7538; 4893; 10094; 4214; 5290	107	106	1.26418e-05	0.000862453
Osteopontin-mediated events	PID	avb3_opn_pathway	SYK; CD44; MAP3K1; ITGAV; MAPK1; MAP3K14; PIK3CA; RHOA; CDC42	4214; 998; 960; 5594; 387; 3685; 5290; 9020; 6850	32	32	1.44248e-05	0.00094858
Deadenylation of mRNA	Reactome	R-HSA-429947	PAN3; PABPC1; EIF4G1; EIF4E; CNOT1; EIF4B; CNOT6; EIF4A2	57472; 23019; 1974; 255967; 26986; 1977; 1981; 1975	25	25	1.5218e-05	0.00094858
Protein processing in endoplasmic reticulum - Homo sapiens (human)	KEGG	path:hsa04141	RPN1; RPN2; UBE2J1; HSPA5; HSPA8; HSP90B1; SEC63; CANX; HERPUD1; SEC23A; UBE2G1; CUL1; SEL1L; VCP; SEC24B; SAR1A; EIF2AK2; PPP1R15A; SSR1; HSP90AA1; ATF6B; ATF6	7184; 6184; 6185; 6745; 23645; 7326; 10427; 3309; 3312; 10484; 7415; 3320; 6400; 8454; 821; 11231; 51465; 56681; 1388; 22926; 5610; 9709	166	165	1.54492e-05	0.00094858
Vesicle-mediated transport	Reactome	R-HSA-5653656	SCFD1; SNX2; COPS8; DYNC1H1; CD55; HSPA8; FNBP1; HSP90B1; AP3S1; DENND4A; DENND4C; ARF4; DYNC1LI1; TSC1; AP3B1; DENND3; CHML; CALM2; SEC23A; GABARAP; NAPG; GOLGA2; GOLGA4; CLINT1; TMED10; RALGAPA2; RAB8B; GAPVD1; ARPC3; TMF1; CTSC; PIK3C2A; DENND5B; MIA3; SEC24B; GDI2; MCFD2; GALNT1; PAFAH1B2; RAB21; VAMP3; STX16; RAB33B; AP1G1; KIF5B; TRAPPC2; ACBD3; GOLGB1; UBC; COPB1; HSP90AA1; MYO5A; ACTR3; T…	23011; 8675; 5286; 3312; 90411; 64786; 3799; 57186; 22898; 5049; 1075; 7316; 1315; 10094; 6399; 7110; 2801; 8774; 1122; 7184; 10920; 9685; 9341; 8546; 164; 2803; 7248; 10427; 10972; 3320; 375056; 11337; 1778; 805; 2804; 10260; 378; 55667; 2589; 10484; 1604; 2665; 51762; 23048; 26130; 23256; 10096; 4644; 6643; 83452; 160518; 64746; 1176; 51143	619	618	1.79879e-05	0.00106883
DNA Damage Response (only ATM dependent)	Wikipathways	WP710	PIK3C2A; SOS2; SMAD4; PIK3CA; MAP3K1; NRAS; PIK3R5; CAT; PPP2R5C; INSR; MAPK1; APC; ABL1; PPP2R5E; RHOA; PIK3CG; CDC42	25; 998; 3643; 5594; 6655; 4893; 4214; 387; 847; 23533; 4089; 5294; 5290; 5527; 5529; 324; 5286	110	110	2.08633e-05	0.00120094
FoxO signaling pathway - Homo sapiens (human)	KEGG	path:hsa04068	IL7R; TGFBR2; TGFBR1; SGK3; SOS2; SMAD4; PIK3CA; NRAS; ATG12; PRKAA1; PIK3CG; INSR; USP7; CAT; BRAF; PIK3R5; MAPK1; GABARAP; RAF1	3643; 11337; 23678; 673; 5290; 5294; 7874; 5894; 4893; 847; 7046; 7048; 9140; 5562; 3575; 5594; 23533; 4089; 6655	134	133	2.19012e-05	0.00122249
Signaling events mediated by VEGFR1 and VEGFR2	PID	vegfr1_2_pathway	PTK2; CALM2; PIK3CA; ROCK1; ITGAV; MAPK1; BRAF; PTPN2; HSP90AA1; RHOA; RAF1; PAK2; CDC42	5062; 805; 387; 3320; 5747; 5771; 5594; 5894; 6093; 998; 3685; 5290; 673	69	69	2.28511e-05	0.00123799
ISG15 antiviral mechanism	Reactome	R-HSA-1169408	PPM1B; ARIH1; UBE2N; EIF4G2; EIF4G1; EIF2AK2; JAK1; EIF4E; EIF4A2	3716; 25820; 1974; 1982; 5610; 1977; 1981; 7334; 5495	34	34	2.47235e-05	0.00126502
Antiviral mechanism by IFN-stimulated genes	Reactome	R-HSA-1169410	PPM1B; ARIH1; UBE2N; EIF4G2; EIF4G1; EIF2AK2; JAK1; EIF4E; EIF4A2	3716; 25820; 1974; 1982; 5610; 1977; 1981; 7334; 5495	34	34	2.47235e-05	0.00126502
Regulation of cytoplasmic and nuclear SMAD2/3 signaling	PID	smad2_3pathway	CALM2; SMAD4; MAP3K1; NUP153; MAPK1; KPNA2; TGFBRAP1	9972; 4214; 5594; 4089; 3838; 805; 9392	20	20	2.72474e-05	0.00133976
Adaptive Immune System	Reactome	R-HSA-1280218	UBE2Q1; CD74; HECTD1; KLHL20; ITCH; PAG1; UBA1; ITGA4; INSR; TAB2; TNRC6A; RAF1; CANX; UBE2J1; HLA-DRA; SMURF2; CALM2; SEC23A; FBXW4; PIK3CA; NRAS; MAPK1; PIK3AP1; UBE2G1; RNF111; PTPRC; HSPA5; MYD88; PIP4K2A; CUL1; MALT1; SELL; ARIH2; MIR4720; CTSC; IFI30; HERC1; CREB1; SEC24B; LCP2; UBR1; PPP2R5E; LYN; UBR4; UBE2Q2; UBE4A; PJA2; UBE2N; SYK; HLA-DMB; DAPP1; FBXL5; RBBP6; ITGAV; AP1G1; CDC42; MAP…	3643; 83737; 7334; 6047; 5062; 55824; 84961; 3109; 9616; 1075; 4893; 7316; 54778; 9020; 10484; 3108; 55585; 821; 5894; 10425; 9354; 972; 27252; 100616150; 27327; 164; 3937; 25831; 5527; 5930; 10427; 10437; 3685; 51465; 805; 998; 64750; 8454; 1385; 23352; 10892; 4615; 55284; 23118; 197131; 26234; 7317; 5290; 6850; 118788; 7326; 27071; 3676; 5594; 5305; 3122; 3309; 92912; 6402; 5788; 6468; 8925; 40…	807	802	2.7639e-05	0.00133976
Signaling by TGF-beta Receptor Complex	Reactome	R-HSA-170834	TGFBR2; TGFBR1; SMURF2; PPP1CB; SMAD4; SP1; TGIF2; STRAP; PPP1R15A; UBC; RNF111; RHOA; TFDP2	7029; 387; 6667; 60436; 11171; 64750; 7046; 5500; 7316; 4089; 54778; 7048; 23645	71	71	3.14204e-05	0.00144691
Glucocorticoid Receptor Pathway	Wikipathways	WP2880	NR3C1; KTN1; CPEB4; SEC14L1; SERTAD2; TNFAIP3; SERPINB9; DNAJC15; AKAP13; RGS2; HSP90AA1; PDE4B; CUL1	11214; 2908; 6397; 3320; 80315; 5272; 3895; 5142; 5997; 8454; 7128; 29103; 9792	71	71	3.14204e-05	0.00144691
Colorectal cancer - Homo sapiens (human)	KEGG	path:hsa05210	TGFBR2; TGFBR1; SMAD4; PIK3CA; PIK3CG; APPL1; PIK3R5; MAPK1; BRAF; APC; RHOA; RAF1	387; 5894; 7048; 673; 7046; 5290; 5294; 4089; 324; 26060; 5594; 23533	62	62	3.54994e-05	0.00156248
PDGFR-beta signaling pathway	PID	pdgfrbpathway	EIF2AK2; CYFIP2; RHOA; ACTR3; ABI1; NRAS; ITGAV; PIK3CG; ARPC3; PIK3CA; MAPK1; BRAF; PAG1; ABL1; PTPN2; LYN; RAF1; RASA1	4067; 10096; 26999; 5594; 5894; 10006; 5921; 55824; 673; 25; 5294; 387; 5610; 5771; 4893; 10094; 3685; 5290	126	126	3.58418e-05	0.00156248
PDGF	INOH	None	SOS2; ARHGEF6; PIK3CA; MAP3K1; NRAS; MAPK1; MAP3K14; RAF1; RASA1; CDC42	5921; 4214; 998; 9459; 4893; 5594; 5894; 6655; 5290; 9020	44	44	3.7278e-05	0.00156248
AndrogenReceptor	NetPath	Pathway_AndrogenReceptor	RUNX2; PTK2; NCOA4; HSPA5; NONO; SP1; TMF1; HSPA8; CREB1; IL6ST; KDM4C; APPL1; SMARCE1; HSP90B1; HSP90AA1; CASP8; RNF4; SIN3A; ZMIZ1; ATF2	1386; 6667; 1385; 26060; 3309; 6047; 7110; 3312; 23081; 7184; 841; 57178; 4841; 860; 3572; 25942; 3320; 5747; 8031; 6605	151	150	3.73231e-05	0.00156248
Mitotic Telophase/Cytokinesis	Reactome	R-HSA-68884	RAD21; STAG2; STAG1; PDS5A; PDS5B; NIPBL	10735; 25836; 23047; 23244; 5885; 10274	15	15	4.37353e-05	0.00179023
GPVI-mediated activation cascade	Reactome	R-HSA-114604	CSF2RB; SYK; PIK3CA; PIK3CG; PIK3R5; JAK1; LCP2; LYN; RHOG; RHOA; CDC42	5294; 4067; 998; 387; 391; 6850; 1439; 3937; 3716; 23533; 5290	54	54	4.55967e-05	0.00182585
Class I MHC mediated antigen processing & presentation	Reactome	R-HSA-983169	UBE2Q1; UBE2Q2; KLHL20; ITCH; UBA1; HECTD1; CANX; UBE2J1; SMURF2; HSPA5; SEC23A; UBE2G1; RNF111; MYD88; FBXW4; CUL1; ARIH2; MIR4720; HERC1; SEC24B; UBR1; UBR4; UBE4A; PJA2; UBE2N; FBXL5; RBBP6; ITGAV; UBC; RNF7; RNF4; FBXL20; UBE2W	64750; 8454; 10425; 9354; 7334; 3309; 23352; 7326; 6047; 55585; 25831; 27252; 84961; 4615; 100616150; 7317; 10427; 8925; 83737; 55284; 9616; 92912; 197131; 26234; 821; 10484; 5930; 9867; 7316; 6468; 3685; 54778; 51465	326	325	4.80067e-05	0.00188146
Pancreatic cancer - Homo sapiens (human)	KEGG	path:hsa05212	TGFBR2; TGFBR1; SMAD4; PIK3CA; PIK3CG; ARHGEF6; PIK3R5; MAPK1; BRAF; JAK1; RAF1; CDC42	3716; 5894; 7048; 7046; 673; 5290; 5294; 4089; 5594; 998; 23533; 9459	66	66	6.7747e-05	0.00254673
AGE-RAGE pathway	Wikipathways	WP2324	ATF2; SP1; ROCK1; EZR; INSR; MAPK1; CASP8; HIF1A; RHOA; MYD88; RAF1; CDC42	4615; 6667; 7430; 3643; 998; 5894; 387; 6093; 5594; 841; 3091; 1386	66	66	6.7747e-05	0.00254673
B Cell Receptor Signaling Pathway	Wikipathways	WP23	PTPN18; IRF4; SYK; DAPP1; CREB1; PIK3CG; PIK3AP1; MAPK1; PTPRC; BRAF; LYN; ATF2; RAF1; MALT1; CDC42	10892; 998; 673; 27071; 5594; 1385; 1386; 6850; 118788; 3662; 4067; 5788; 5894; 5294; 26469	98	98	7.08638e-05	0.00255943
B Cell Receptor Signaling Pathway	Wikipathways	WP3884	PTPN18; IRF4; SYK; DAPP1; CREB1; PIK3CG; PIK3AP1; MAPK1; PTPRC; BRAF; LYN; ATF2; RAF1; MALT1; CDC42	10892; 998; 673; 27071; 5594; 1385; 1386; 6850; 118788; 3662; 4067; 5788; 5894; 5294; 26469	98	98	7.08638e-05	0.00255943
Oxidative phosphorylation - Homo sapiens (human)	KEGG	path:hsa00190	ATP6V0B; NDUFV2; NDUFA4; ATP6V1A; PPA1; NDUFB9; ATP6V1D; UQCR10; COX7B; ATP5A1; MT-ND2; MT-CO1; MT-ND5; NDUFA12; ATP5B; MT-ND4; UQCRC2; ATP5F1	515; 523; 533; 4697; 29796; 4715; 4729; 55967; 51382; 7385; 1349; 5464; 4512; 4536; 4538; 4540; 498; 506	133	133	7.41561e-05	0.00262684
Transport of Mature Transcript to Cytoplasm	Reactome	R-HSA-72202	CASC3; SRSF7; SRSF6; ZC3H11A; WDR33; SRSF9; SLU7; NUP43; NUP153; SLBP; SRSF11; RAE1; NUP155; EIF4E	9972; 9631; 9295; 10569; 6432; 348995; 6431; 8683; 9877; 8480; 1977; 7884; 22794; 55339	88	88	7.97981e-05	0.00277336
Lissencephaly gene (LIS1) in neuronal migration and development	PID	lis1pathway	CALM2; DYNC1H1; NDEL1; ABL1; RHOA; PAFAH1B2; CSNK2A1; CDC42	805; 387; 998; 25; 1457; 81565; 1778; 5049	31	31	8.57191e-05	0.00292398
Estrogen signaling pathway - Homo sapiens (human)	KEGG	path:hsa04915	CALM2; SOS2; SP1; HSPA8; NRAS; HSP90B1; PIK3CG; PIK3R5; MAPK1; CREB1; PIK3CA; HSP90AA1; ATF6B; RAF1; ATF2	6667; 7184; 5290; 5294; 3312; 5894; 4893; 805; 1385; 1386; 1388; 3320; 5594; 23533; 6655	100	100	8.9828e-05	0.00296375
Androgen receptor signaling pathway	Wikipathways	WP138	PTK2; NCOA4; SMAD4; SP1; ROCK1; CREB1; RUNX2; PIAS1; SMARCE1; ZMIZ1; RHOA; SIN3A; RNF4; CDC42	5747; 6093; 25942; 998; 1385; 6667; 387; 6605; 6047; 860; 57178; 4089; 8031; 8554	89	89	9.05551e-05	0.00296375
Translation initiation complex formation	Reactome	R-HSA-72649	EIF3I; EIF3K; EIF3M; PABPC1; EIF4G1; EIF3D; EIF3E; RPS4Y1; EIF4E; EIF4B; EIF2S3; EIF4A2	8664; 10480; 8668; 1974; 3646; 1981; 26986; 1968; 27335; 1977; 6192; 1975	70	68	9.17121e-05	0.00296375
RHO GTPases activate KTN1	Reactome	R-HSA-5625970	RHOA; RHOG; KIF5B; KTN1; CDC42	387; 998; 391; 3895; 3799	11	11	9.57286e-05	0.00304021
Activation of the mRNA upon binding of the cap-binding complex and eIFs, and subsequent binding to 43S	Reactome	R-HSA-72662	EIF3I; EIF3K; EIF3M; PABPC1; EIF4G1; EIF3D; EIF3E; RPS4Y1; EIF4E; EIF4B; EIF2S3; EIF4A2	8664; 10480; 8668; 1974; 3646; 1981; 26986; 1968; 27335; 1977; 6192; 1975	71	69	0.000106209	0.00331589
Translation Factors	Wikipathways	WP107	EIF3I; PABPC1; EIF4G1; EIF2AK2; EIF3D; EIF3E; EIF4E; EIF4B; EIF2S3; EIF4A2	1968; 1981; 26986; 3646; 1977; 5610; 1974; 8664; 8668; 1975	50	50	0.000118658	0.00364281
CDC42 signaling events	PID	cdc42_pathway	ARHGEF6; RAF1; MAP3K1; ARPC3; MAPK1; BRAF; PIK3CA; APC; CDC42; ACTR3; PAK2; ATF2	673; 5062; 10096; 5594; 9459; 1386; 10094; 5894; 324; 4214; 5290; 998	71	71	0.000141182	0.00413443
Interferon Signaling	Reactome	R-HSA-913531	PPM1B; STAT2; ARIH1; UBE2N; EIF4G2; EIF4G1; EIF2AK2; PIAS1; JAK1; EIF4E; PTPN2; EIF4A2	6773; 3716; 25820; 1974; 1981; 1982; 8554; 5610; 1977; 7334; 5495; 5771	71	71	0.000141182	0.00413443
SUMOylation	Reactome	R-HSA-2990846	STAG1; NOP58; RAD21; STAG2; SENP5; PHC3; NUP43; NUP153; PIAS1; RAE1; NUP155; PHC2; HNRNPK; TOP2B; RNF168	9972; 7155; 8554; 51602; 9631; 10735; 80012; 348995; 8480; 1912; 205564; 10274; 165918; 5885; 3190	104	104	0.000141406	0.00413443
TNF alpha Signaling Pathway	Wikipathways	WP231	TAB2; CSNK2A1; MAP3K1; NRAS; TNFAIP3; PSMD2; MAPK1; MAP3K14; CASP8; HSP90AA1; NSMAF; RAF1; CUL1; APAF1	3320; 23118; 8439; 7128; 5594; 4893; 317; 4214; 8454; 841; 5708; 5894; 9020; 1457	93	93	0.000147183	0.00423612
Host Interactions with Influenza Factors	Reactome	R-HSA-168253	KPNA4; EIF2AK2; KPNA2; KPNA1; SLC25A6	3838; 293; 5610; 3836; 3840	12	12	0.000157568	0.00439758
Establishment of Sister Chromatid Cohesion	Reactome	R-HSA-2468052	STAG2; RAD21; PDS5A; STAG1; PDS5B	10735; 23244; 23047; 5885; 10274	12	12	0.000157568	0.00439758
B cell receptor signaling pathway - Homo sapiens (human)	KEGG	path:hsa04662	SOS2; SYK; PIK3CA; DAPP1; NRAS; PIK3CG; PIK3R5; MAPK1; PIK3AP1; LYN; RAF1; MALT1	118788; 5894; 10892; 5290; 5294; 4893; 27071; 6850; 5594; 4067; 23533; 6655	73	72	0.000162084	0.00445611
Longevity regulating pathway - Homo sapiens (human)	KEGG	path:hsa04211	ATF2; PIK3CA; NRAS; PIK3R5; CREB1; PIK3CG; APPL1; INSR; PRKAA1; EIF4E; RB1CC1; CAT; ATF6B; TSC1	9821; 3643; 7248; 5290; 5294; 4893; 847; 1385; 1386; 1388; 1977; 5562; 26060; 23533	94	94	0.000165391	0.00448016
TGF-beta receptor signaling activates SMADs	Reactome	R-HSA-2173789	TGFBR2; TGFBR1; SMURF2; PPP1CB; SMAD4; STRAP; PPP1R15A; UBC	4089; 7048; 7316; 11171; 64750; 7046; 5500; 23645	34	34	0.000173433	0.0046299
cGMP-PKG signaling pathway - Homo sapiens (human)	KEGG	path:hsa04022	CALM2; ATP2A3; PIK3CA; ROCK1; SLC25A6; SLC25A5; PIK3CG; MAPK1; INSR; PPP1CB; CREB1; RGS2; PIK3R5; PPIF; ATF6B; GNA13; RAF1; RHOA; ATP2B4; ATF2	3643; 5290; 5294; 10105; 293; 5894; 292; 805; 1385; 1386; 1388; 5997; 23533; 5500; 387; 10672; 6093; 5594; 489; 493	168	168	0.000184576	0.0046826
MAPK Signaling Pathway	Wikipathways	WP382	TGFBR2; TGFBR1; HSPA8; SOS2; HSPA5; MAP4K4; TAB2; MAP3K1; NRAS; CASP8; MAPK1; MAPK6; BRAF; PPM1B; MAP3K14; ATF2; RAF1; RASA1; PAK2; CDC42	23118; 5062; 998; 673; 7046; 7048; 5594; 5597; 6655; 1386; 4214; 4893; 3309; 5495; 3312; 5894; 9020; 841; 5921; 9448	168	168	0.000184576	0.0046826
Parkin-Ubiquitin Proteasomal System pathway	Wikipathways	WP2359	HSPA8; UBE2J1; HSPA5; PSMD6; PSMD1; TUBB; CASP8; PSMD2; UBE2G1; UBA1; PSMC5; CUL1	3309; 9861; 7326; 5708; 5705; 5707; 203068; 8454; 51465; 3312; 841; 7317	73	73	0.000185575	0.0046826
Chronic myeloid leukemia - Homo sapiens (human)	KEGG	path:hsa05220	TGFBR2; TGFBR1; SOS2; SMAD4; PIK3CA; NRAS; PIK3CG; PIK3R5; MAPK1; BRAF; ABL1; RAF1	5894; 7048; 7046; 25; 4893; 673; 5290; 5294; 4089; 5594; 23533; 6655	73	73	0.000185575	0.0046826
Influenza Infection	Reactome	R-HSA-168254	NUP155; EIF2AK2; SLC25A6; NUP43; NUP153; KPNA4; RAE1; KPNA1; HSP90AA1; CANX; KPNA2	3840; 293; 9972; 8480; 3320; 5610; 3836; 821; 348995; 3838; 9631	63	63	0.000197307	0.00491135
role of mal in rho-mediated activation of srf	BioCarta	malpathway	MAP3K1; ROCK1; MAPK1; RHOA; RAF1; CDC42	4214; 387; 5894; 998; 6093; 5594	19	19	0.000200677	0.00492863
The citric acid (TCA) cycle and respiratory electron transport	Reactome	R-HSA-1428517	MT-CO1; MT-ND2; NDUFA4; MT-ND4; MT-ND5; NDUFB9; DLD; UQCR10; UQCRC2; ATP5A1; COQ10B; NDUFV2; PPARD; SUCLG1; NDUFA12; ATP5B; PDHB; COX7B; UCP2; ATP5F1	8802; 5467; 5162; 1738; 4715; 29796; 4512; 498; 1349; 515; 4538; 80219; 7385; 55967; 4540; 4729; 506; 4536; 4697; 7351	171	170	0.000216722	0.0051725
Antigen processing: Ubiquitination & Proteasome degradation	Reactome	R-HSA-983168	UBE2Q1; UBE2Q2; KLHL20; ITCH; HECTD1; UBE2J1; SMURF2; UBE2G1; RNF111; PJA2; FBXW4; CUL1; ARIH2; MIR4720; HERC1; UBA1; UBR1; UBR4; UBE4A; UBE2N; FBXL5; RBBP6; UBC; RNF7; RNF4; FBXL20; UBE2W	64750; 8454; 10425; 9354; 7334; 23352; 7326; 6047; 55585; 25831; 27252; 84961; 100616150; 8925; 83737; 55284; 7317; 9616; 92912; 197131; 26234; 5930; 9867; 7316; 6468; 54778; 51465	266	265	0.000217467	0.0051725
Sphingolipid signaling pathway - Homo sapiens (human)	KEGG	path:hsa04071	DEGS1; SGPL1; PIK3CA; NRAS; ROCK1; PIK3CG; PPP2R2A; PIK3R5; MAPK1; SPTLC2; GNA13; PPP2R5E; NSMAF; RAF1; RHOA; PPP2R5C	8879; 5290; 5294; 6093; 8439; 5894; 4893; 9517; 8560; 387; 5520; 5527; 5529; 10672; 5594; 23533	120	120	0.000219031	0.0051725
Sorafenib Pharmacodynamics	PharmGKB	PA165959584	PIK3CA; NRAS; PIK3CG; PIK3C2A; MAPK1; BRAF; RAF1	5894; 4893; 673; 5286; 5290; 5294; 5594	27	27	0.000231925	0.00533417
Downregulation of TGF-beta receptor signaling	Reactome	R-HSA-2173788	TGFBR2; TGFBR1; SMURF2; PPP1CB; STRAP; PPP1R15A; UBC	7048; 5500; 7316; 11171; 64750; 7046; 23645	27	27	0.000231925	0.00533417
RNA transport - Homo sapiens (human)	KEGG	path:hsa03013	UPF2; CASC3; NMD3; EIF3I; PABPC1; EIF4G1; CYFIP2; EIF3D; EIF3E; NUP43; NUP153; EIF4B; EIF4G2; RAE1; NUP155; PNN; EIF4E; STRAP; EIF2S3; EIF4A2	3646; 8664; 9972; 22794; 8480; 5411; 8668; 348995; 26986; 26999; 51068; 9631; 11171; 1968; 1974; 1975; 1977; 1981; 1982; 26019	171	171	0.000234565	0.00533417
Hepatitis B - Homo sapiens (human)	KEGG	path:hsa05161	TGFBR1; DDX3X; STAT2; SMAD4; PIK3CA; MAP3K1; NRAS; CREB1; PIK3CG; PIK3R5; MAPK1; CASP8; JAK1; ATF6B; MYD88; RAF1; APAF1; ATF2	4615; 1654; 4214; 6773; 1385; 3716; 5290; 5294; 5894; 4893; 317; 841; 1386; 1388; 7046; 5594; 23533; 4089	146	146	0.00024713	0.00554154
mRNA Splicing - Major Pathway	Reactome	R-HSA-72163	WDR33; CDC5L; HSPA8; SRSF7; RBM17; SMNDC1; SRSF9; DDX42; SF3B1; HNRNPU; SF3A3; SRSF6; SRSF11; HNRNPA2B1; HNRNPH1; HNRNPH2; PPWD1; CCAR1; PRPF3; HNRNPK; HNRNPF	10285; 3192; 55749; 11325; 3185; 9295; 3312; 988; 3188; 23398; 84991; 23451; 3181; 6431; 8683; 9129; 6432; 3187; 55339; 3190; 10946	185	185	0.000250874	0.00554154
miR-targeted genes in squamous cell - TarBase	Wikipathways	WP2006	TGFBR2; CBFB; SEC23A; SPCS3; TPM3; ADAR; SLC38A2; SRSF9; ARF4; ACAA2; ELOVL5; GFPT1; ATRX; PWP1; TXNRD1; UBE2J1; GALNT1; AXL; TMED10	546; 10449; 7048; 378; 11137; 8683; 10972; 103; 2673; 60481; 7296; 60559; 2589; 865; 54407; 558; 7170; 10484; 51465	159	159	0.000252709	0.00554154
SUMO E3 ligases SUMOylate target proteins	Reactome	R-HSA-3108232	STAG1; NOP58; RAD21; STAG2; PHC3; NUP43; NUP153; PIAS1; RAE1; NUP155; PHC2; HNRNPK; TOP2B; RNF168	9972; 7155; 8554; 51602; 9631; 10735; 80012; 348995; 8480; 1912; 10274; 165918; 5885; 3190	98	98	0.00025904	0.00554881
TGF-Ncore	Signalink	None	NUP153; NR3C1; SMURF2; ITCH; MAP3K1; PPP1R15A; PIAS1; RNF111; EIF4E	83737; 1977; 2908; 23645; 8554; 64750; 9972; 4214; 54778	45	45	0.000259065	0.00554881
N-cadherin signaling events	PID	ncadherinpathway	CALM2; PIK3CA; KIF5B; ROCK1; CTNND1; RHOA; MAPRE1; CDC42	805; 1500; 3799; 998; 22919; 387; 6093; 5290	36	36	0.000265295	0.00561254
Insulin Signaling	Wikipathways	WP481	PRKCI; PIK3C2A; MAP4K5; SOS2; MAP4K4; PIK3CA; KIF5B; MAP3K1; STXBP3; PRKAA1; PIK3CG; MAP3K14; INSR; MAPK1; MAPK6; EIF4E; SGK3; RAF1; TSC1	5562; 7248; 5584; 3799; 11183; 3643; 5594; 5597; 6655; 23678; 4214; 5294; 6814; 5894; 9020; 5290; 9448; 5286; 1977	160	160	0.000274095	0.00561254
Leptin signaling pathway	Wikipathways	WP2034	KPNA4; SP1; ROCK1; PRKAA1; PTK2; MAPK1; CREB1; JAK1; EIF4E; RHOA; RAF1; CDC42	3716; 6093; 6667; 5562; 998; 5894; 387; 5594; 1977; 3840; 5747; 1385	76	76	0.000274229	0.00561254
IL2	NetPath	Pathway_IL2	NR3C1; SYK; PIK3CA; CREB1; PIK3CG; MAPK1; JAK1; EIF4E; HSP90AA1; LYN; RAF1; ATF2	5894; 4067; 3716; 1977; 2908; 3320; 1386; 1385; 5290; 5594; 5294; 6850	76	76	0.000274229	0.00561254
Epstein-Barr virus infection - Homo sapiens (human)	KEGG	path:hsa05169	HSPA8; PSMD1; USP7; HLA-DRA; PIK3CA; RBPJ; PIK3CG; PIK3R5; JAK1; LYN; PSMC5; PSMD6; ENTPD1; CD44; PSMD2; CSNK2A1; SYK; TAB2; EIF2AK2; TNFAIP3; MAP3K14; ATF2	9020; 3122; 5705; 5707; 5708; 960; 3716; 9861; 5290; 5294; 7874; 3312; 4067; 1386; 1457; 953; 3516; 23118; 7128; 5610; 23533; 6850	204	200	0.000282703	0.0057224
Renal cell carcinoma - Homo sapiens (human)	KEGG	path:hsa05211	SOS2; PIK3CA; NRAS; HIF1A; PIK3CG; PIK3R5; MAPK1; BRAF; RAF1; PAK2; CDC42	5894; 3091; 4893; 673; 5290; 5294; 5062; 5594; 998; 23533; 6655	67	66	0.000301631	0.00603562
CXCR4-mediated signaling events	PID	cxcr4_pathway	HLA-DRA; PTK2; STAT2; ITCH; PAG1; PIK3CG; PTPRC; RGS1; PIK3CA; LYN; CDC42; RHOA; GNA13	4067; 6773; 998; 5996; 55824; 10672; 5788; 83737; 3122; 5294; 387; 5747; 5290	88	88	0.00030473	0.00603562
Influenza A - Homo sapiens (human)	KEGG	path:hsa05164	HLA-DRA; KPNA2; STAT2; ATF2; CIITA; ADAR; HSPA8; SLC25A6; RAE1; PIK3CG; EIF2AK2; PIK3R5; MAPK1; PIK3CA; KPNA1; JAK1; MYD88; HLA-DMB; RAF1; HLA-DMA	4615; 3108; 3109; 3122; 103; 6773; 3716; 4261; 5290; 5294; 3312; 3836; 3838; 5894; 8480; 293; 1386; 5594; 5610; 23533	175	175	0.000319466	0.00619427
Translation	Reactome	R-HSA-72766	EIF3I; RPN2; RPS4Y1; EIF3M; RPN1; PABPC1; RPL4; SPCS3; EIF3D; EIF3E; SRP9; EIF4E; SSR1; EIF4A2; EIF3K; EIF4G1; SRP72; RPL19; EIF2S3; EIF4B	6745; 6124; 26986; 6726; 8664; 6192; 10480; 8668; 1968; 6185; 6143; 1981; 27335; 6731; 1975; 3646; 6184; 1977; 1974; 60559	177	175	0.000319466	0.00619427
RHO GTPases Activate WASPs and WAVEs	Reactome	R-HSA-5663213	PTK2; CYFIP2; ARPC3; ABI1; MAPK1; ABL1; ACTR3; CDC42	10096; 998; 5594; 25; 5747; 26999; 10094; 10006	37	37	0.000324283	0.00622217
miR-targeted genes in epithelium - TarBase	Wikipathways	WP2002	MATR3; TPM3; CCNG1; ADPGK; TMED10; ADAR; SRSF9; ARF4; ACAA2; PHC2; MBNL1; PRKCI; TGFBR2; SLC38A2; CTSC; SERP1; GFPT1; ATRX; CAPG; GALNT1; UBE4A; ARID1A; CD164; TNFAIP2; ELOVL5; DCAF7; GNA13; WDFY1; SLC1A4; PPIF; UBE2J1	7127; 10105; 5584; 1075; 9782; 546; 10449; 7048; 378; 822; 8683; 10238; 10972; 57590; 8289; 6509; 60481; 103; 83440; 54407; 900; 2589; 27230; 1912; 10672; 7170; 2673; 9354; 51465; 4154; 8763	330	330	0.000329124	0.00624997
Regulation of PLK1 Activity at G2/M Transition	Reactome	R-HSA-2565942	TUBB; PPP1CB; CLASP1; CEP57; DYNC1H1; HAUS3; AKAP9; CEP135; UBC; HSP90AA1; CNTRL; MAPRE1; CUL1	9702; 8454; 11064; 23332; 9662; 5500; 79441; 10142; 22919; 3320; 7316; 1778; 203068	90	89	0.000341365	0.00641627
Ribosomal scanning and start codon recognition	Reactome	R-HSA-72702	EIF3I; EIF3K; EIF3M; EIF4G1; EIF3D; EIF3E; RPS4Y1; EIF4E; EIF4B; EIF2S3; EIF4A2	8664; 10480; 8668; 1974; 3646; 1981; 1968; 27335; 1977; 6192; 1975	69	67	0.000345372	0.006426
Respiratory electron transport, ATP synthesis by chemiosmotic coupling, and heat production by uncoupling proteins.	Reactome	R-HSA-163200	MT-CO1; MT-ND2; MT-ND4; MT-ND5; NDUFB9; NDUFV2; UQCR10; UQCRC2; ATP5A1; COQ10B; NDUFA4; NDUFA12; ATP5B; UCP2; COX7B; ATP5F1	80219; 4715; 29796; 4512; 498; 515; 4538; 1349; 7385; 55967; 4540; 4729; 506; 4536; 4697; 7351	126	125	0.000351359	0.00647203
TNF receptor signaling pathway	PID	tnfpathway	PRKCI; MAP4K5; MAP4K4; TAB2; MAP3K1; TNFAIP3; CASP8; ADAM17; NSMAF	6868; 7128; 23118; 5584; 8439; 4214; 841; 11183; 9448	47	47	0.00036533	0.00657053
mapkinase signaling pathway	BioCarta	mapkpathway	MAP4K5; MAP4K4; SP1; MAP3K1; CREB1; MAPK1; MAP3K14; RAF1; PAK2; ATF2	5062; 1385; 1386; 6667; 5594; 5894; 4214; 11183; 9448; 9020	57	57	0.000367407	0.00657053
Deadenylation-dependent mRNA decay	Reactome	R-HSA-429914	PAN3; DCP2; PABPC1; EIF4G1; DDX6; EIF4E; CNOT1; EIF4B; CNOT6; EIF4A2	57472; 167227; 23019; 1974; 1656; 255967; 26986; 1977; 1981; 1975	57	57	0.000367407	0.00657053
fc epsilon receptor i signaling in mast cells	BioCarta	fcer1pathway	SYK; PIK3CA; MAP3K1; MAPK1; LYN; RAF1; PAK2	4067; 5062; 5594; 5894; 4214; 5290; 6850	29	29	0.000374568	0.00663417
G13 Signaling Pathway	Wikipathways	WP524	PPP1CB; PIK3CA; ROCK1; GNA13; RHOA; PIP4K2A; IQGAP2; CDC42	10672; 5290; 5500; 998; 387; 6093; 10788; 5305	38	38	0.00039354	0.00682584
Signaling events mediated by TCPTP	PID	tcptp_pathway	PIK3CA; EIF2AK2; EIF2A; INSR; PIAS1; KPNA2; JAK1; PTPN2	83939; 3643; 3716; 3838; 8554; 5771; 5610; 5290	38	38	0.00039354	0.00682584
insulin	INOH	None	SOS2; PIK3CA; EIF4G1; NRAS; PRKAA1; EIF4A2; INSR; MAPK1; EIF4E; PPP2R5E; PPP2R5C; TSC1	5527; 1981; 5594; 5529; 3643; 7248; 4893; 1974; 1977; 6655; 5562; 5290	79	79	0.000396507	0.00682584
Ceramide signaling pathway	PID	ceramide_pathway	MAP3K1; MAP4K4; EIF2AK2; CASP8; MAPK1; EIF2A; NSMAF; PRKRA; RAF1	83939; 5610; 8439; 841; 5594; 5894; 8575; 4214; 9448	48	48	0.000430607	0.00733891
Insulin signaling pathway - Homo sapiens (human)	KEGG	path:hsa04910	PRKCI; CALM2; SOS2; PRKAR1A; PIK3CA; NRAS; PIK3R5; PRKAA1; PIK3CG; INSR; MAPK1; BRAF; EIF4E; PPP1CB; RAF1; PHKG2; TSC1	3643; 7248; 5261; 673; 5290; 5294; 5894; 4893; 805; 5594; 5500; 1977; 5562; 5573; 5584; 23533; 6655	140	140	0.000435867	0.00733891
antisense pathway	BioCarta	antisensepathway	NONO; ADAR; MATR3	9782; 103; 4841	4	4	0.000438263	0.00733891
mRNA Splicing	Reactome	R-HSA-72172	WDR33; CDC5L; HSPA8; SRSF7; RBM17; SMNDC1; SRSF9; DDX42; SF3B1; HNRNPU; SF3A3; SRSF6; SRSF11; HNRNPA2B1; HNRNPH1; HNRNPH2; PPWD1; CCAR1; PRPF3; HNRNPK; HNRNPF	10285; 3192; 55749; 11325; 3185; 9295; 3312; 988; 3188; 23398; 84991; 23451; 3181; 6431; 8683; 9129; 6432; 3187; 55339; 3190; 10946	193	193	0.000446867	0.00741558
Extracellular vesicle-mediated signaling in recipient cells	Wikipathways	WP2870	TGFBR2; TGFBR1; SMAD4; NRAS; PIK3R5; APC; RAF1	23533; 4089; 7046; 4893; 324; 5894; 7048	30	30	0.00046836	0.00770285
EPHB forward signaling	PID	ephbfwdpathway	PTK2; MAP4K4; PIK3CA; NRAS; ROCK1; MAPK1; RASA1; CDC42	5921; 998; 5747; 5594; 6093; 4893; 5290; 9448	39	39	0.00047436	0.00773248
T cell receptor signaling pathway - Homo sapiens (human)	KEGG	path:hsa04660	SOS2; PIK3CA; NRAS; PIK3CG; PIK3R5; MAPK1; MAP3K14; PAK2; LCP2; RHOA; RAF1; PTPRC; MALT1; CDC42	10892; 5290; 5294; 5894; 4893; 9020; 3937; 387; 5788; 5062; 5594; 998; 23533; 6655	105	104	0.000483252	0.00780834
Signaling events mediated by Hepatocyte Growth Factor Receptor (c-Met)	PID	met_pathway	PRKCI; PTK2; PIK3CA; MAP3K1; MAPK1; PTPN2; EIF4E; APC; RHOA; RAF1; PAK2; CDC42	5062; 4214; 387; 998; 5747; 5594; 5894; 1977; 324; 5771; 5584; 5290	82	81	0.000501348	0.00803029
MHC class II antigen presentation	Reactome	R-HSA-2132295	CD74; HLA-DRA; SEC23A; AP1G1; CTSC; IFI30; SEC24B; HLA-DMB; CANX; HLA-DMA	3109; 10437; 10484; 3108; 164; 10427; 821; 3122; 972; 1075	60	60	0.000562845	0.00893758
Asparagine N-linked glycosylation	Reactome	R-HSA-446203	SCFD1; RPN1; RPN2; CD55; DYNC1H1; CANX; TMED10; SEC23A; ARF4; NAPG; GOLGA2; B4GALT1; GOLGB1; SEL1L; CTSC; VCP; DYNC1LI1; MIA3; SEC24B; MCFD2; ALG13; NAGK; TRAPPC2; MGAT4A; UBC; COPB1; GFPT1	8774; 23256; 79868; 10484; 378; 7415; 2673; 6185; 2683; 1075; 1604; 6399; 90411; 55577; 2804; 6184; 11320; 6400; 10427; 821; 10972; 375056; 7316; 1315; 1778; 51143; 2801	283	283	0.000617365	0.00971955
insulin Mam	INOH	None	SOS2; PIK3CA; EIF4G1; NRAS; PRKAA1; TSC1; INSR; MAPK1; EIF4E; PPP2R5E; EIF4A2; PPP2R5C	1981; 5527; 3643; 5562; 5594; 5529; 1974; 1977; 6655; 4893; 7248; 5290	83	83	0.0006286	0.00981255
Alzheimer,s disease - Homo sapiens (human)	KEGG	path:hsa05010	NDUFV2; NDUFA4; CALM2; NDUFB9; MT-CO1; UQCR10; COX7B; ATP5A1; ATP2A3; GAPDH; CASP8; MAPK1; NDUFA12; ADAM17; ATP5B; ATF6; UQCRC2; APAF1; ATP5F1	515; 2597; 4697; 29796; 4715; 4729; 55967; 6868; 7385; 805; 317; 1349; 841; 22926; 4512; 5594; 489; 498; 506	171	171	0.00063568	0.00983968
Oxidative phosphorylation	Wikipathways	WP623	NDUFV2; MT-ND2; MT-ND4; MT-ND5; NDUFB9; ATP5A1; NDUFA4; ATP6AP2; ATP5B; ATP5F1	498; 4697; 4536; 506; 10159; 4729; 4538; 4540; 4715; 515	61	61	0.000644523	0.00989342
Herpes simplex infection - Homo sapiens (human)	KEGG	path:hsa05168	CD74; HLA-DRA; SRSF6; PPP1CB; STAT2; HMGN1; TAB2; EIF2AK2; SRSF9; SRSF7; CASP8; USP7; PER2; HNRNPK; JAK1; MYD88; HLA-DMB; CUL1; CSNK2A1; HLA-DMA	4615; 3109; 3122; 23118; 6773; 3190; 3716; 8864; 7874; 3108; 8454; 6431; 6432; 841; 5500; 1457; 972; 3150; 5610; 8683	185	185	0.000658062	0.0100178
TGF-beta signaling pathway - Homo sapiens (human)	KEGG	path:hsa04350	TGFBR2; TGFBR1; SMURF2; SMAD4; SP1; TGIF2; ID2; ROCK1; ZFYVE16; MAPK1; RHOA; CUL1	7046; 6667; 5594; 8454; 3398; 9765; 7048; 60436; 6093; 387; 64750; 4089	84	84	0.000701748	0.0105952
Fc-epsilon receptor I signaling in mast cells	PID	fcer1pathway	PTK2; SYK; PIK3CA; MAP3K1; MAPK1; LCP2; LYN; RAF1; RASA1; PAK2	5921; 5747; 5062; 4067; 4214; 5594; 3937; 5894; 5290; 6850	62	62	0.000735742	0.010977
human cytomegalovirus and map kinase pathways	BioCarta	hcmvpathway	PIK3CA; MAPK1; MAP3K1; CREB1; SP1	5594; 5290; 6667; 4214; 1385	16	16	0.000738952	0.010977
ER to Golgi Anterograde Transport	Reactome	R-HSA-199977	SCFD1; CTSC; SEC23A; CD55; SEC24B; ARF4; NAPG; GOLGA2; TRAPPC2; GOLGB1; DYNC1LI1; MIA3; DYNC1H1; COPB1; MCFD2; TMED10	8774; 23256; 10484; 378; 2804; 1604; 1778; 90411; 10427; 10972; 1075; 375056; 1315; 6399; 51143; 2801	134	134	0.00076607	0.0112888
Endometrial cancer - Homo sapiens (human)	KEGG	path:hsa05213	SOS2; PIK3CA; NRAS; PIK3CG; PIK3R5; MAPK1; BRAF; APC; RAF1	5894; 324; 4893; 673; 5290; 5294; 5594; 23533; 6655	52	52	0.00079476	0.0116186
Pathways Affected in Adenoid Cystic Carcinoma	Wikipathways	WP3651	TLK1; ARID5B; PIK3CA; ARID1A; SMARCE1; JMJD1C; ATRX; ARID4B; RAF1; KAT6A	5290; 6605; 9874; 84159; 546; 8289; 221037; 51742; 7994; 5894	63	63	0.000837334	0.0121446
Viral carcinogenesis - Homo sapiens (human)	KEGG	path:hsa05203	IL6ST; LYN; DDX3X; ATF2; SYK; PIK3CA; RBPJ; EIF2AK2; NRAS; CREB1; PIK3CG; CDC42; PIK3R5; HNRNPK; CASP8; JAK1; MAPK1; ATF6B; USP7; RHOA; UBR4	1654; 3716; 1388; 6850; 5290; 5294; 7874; 3190; 4893; 23352; 1385; 1386; 387; 841; 3516; 5594; 4067; 998; 5610; 23533; 3572	203	203	0.000869739	0.0125161
NS1 Mediated Effects on Host Pathways	Reactome	R-HSA-168276	EIF2AK2; KPNA4; KPNA2; KPNA1	3840; 3838; 5610; 3836	10	10	0.000911419	0.0130142
EPHB-mediated forward signaling	Reactome	R-HSA-3928662	PTK2; ARPC3; ROCK1; RASA1; RHOA; ACTR3; LYN; CDC42	4067; 5921; 10096; 387; 5747; 10094; 6093; 998	43	43	0.000942413	0.0133533
Integrin	INOH	None	ITGAX; PTK2; SOS2; DOCK2; CD44; NRAS; ITGA4; ITGAV; ARHGEF6; MAPK1; BRAF; DOCK10; RHOA; RAF1; CDC42	3676; 5594; 5894; 960; 1794; 6655; 55619; 998; 673; 3687; 9459; 387; 5747; 4893; 3685	124	124	0.00096735	0.013602
Ubiquitin mediated proteolysis - Homo sapiens (human)	KEGG	path:hsa04120	UBE2Q1; UBE2Q2; UBE4A; SMURF2; UBE2J1; ITCH; UBE2N; MAP3K1; HERC1; PIAS1; UBE2W; UBE2G1; UBA1; RNF7; CUL1; UBR5	4214; 9354; 7317; 7326; 7334; 8925; 64750; 8454; 51465; 83737; 55585; 8554; 9616; 92912; 51366; 55284	137	137	0.00097516	0.0136079
role of pi3k subunit p85 in regulation of actin organization and cell migration	BioCarta	cdc42racpathway	ARPC3; PIK3CA; RHOA; ACTR3; CDC42	387; 10094; 998; 10096; 5290	17	17	0.00100539	0.0138204
eukaryotic protein translation	BioCarta	eifpathway	EIF4E; EIF4G2; EIF4G1; EIF2S3; EIF4A2	1977; 1982; 1968; 1974; 1981	18	17	0.00100539	0.0138204
Transport of Mature mRNA derived from an Intron-Containing Transcript	Reactome	R-HSA-159236	CASC3; SRSF7; SRSF6; ZC3H11A; SRSF9; SLU7; NUP43; NUP153; SRSF11; RAE1; NUP155	8683; 9295; 9972; 9877; 8480; 22794; 10569; 6431; 6432; 348995; 9631	76	76	0.00103746	0.0141555
Transport to the Golgi and subsequent modification	Reactome	R-HSA-948021	SCFD1; DYNC1H1; SEC23A; CD55; CTSC; MGAT4A; ARF4; NAPG; COPB1; GOLGA2; TRAPPC2; GOLGB1; DYNC1LI1; MIA3; SEC24B; B4GALT1; MCFD2; TMED10	8774; 23256; 10484; 378; 2804; 2683; 1604; 90411; 11320; 10427; 10972; 1075; 375056; 1315; 1778; 6399; 51143; 2801	165	165	0.00108292	0.0146671
Antigen processing and presentation - Homo sapiens (human)	KEGG	path:hsa04612	CD74; HLA-DRA; HSPA5; CIITA; HSPA8; IFI30; CREB1; HSP90AA1; HLA-DMB; CANX; HLA-DMA	3309; 10437; 3108; 3109; 3122; 821; 972; 4261; 3312; 3320; 1385	77	77	0.00115856	0.0155772
mTOR signaling pathway - Homo sapiens (human)	KEGG	path:hsa04150	ATP6V1D; ATP6V1A; SOS2; FNIP1; PIK3CA; NRAS; PIK3R5; PRKAA1; PIK3CG; INSR; MAPK1; BRAF; EIF4E; RHOA; TSC1; RAF1; EIF4B	523; 3643; 5562; 673; 5290; 5294; 51382; 96459; 5894; 4893; 387; 1975; 1977; 5594; 7248; 23533; 6655	154	153	0.0012034	0.0160628
Integrins in angiogenesis	PID	avb3_integrin_pathway	TGFBR2; PTK2; PIK3CA; ROCK1; CASP8; PIK3C2A; MAPK1; ITGAV; HSP90AA1; RHOA	7048; 387; 3320; 841; 5594; 5747; 6093; 3685; 5286; 5290	66	66	0.00121331	0.0160785
Interactions of Vpr with host cellular proteins	Reactome	R-HSA-176033	NUP155; SLC25A6; SLC25A5; NUP43; NUP153; RAE1; KPNA1	293; 9972; 8480; 292; 3836; 348995; 9631	35	35	0.00125316	0.0164879
RAGE	NetPath	Pathway_RAGE	ROCK1; EZR; MAPK1; HIF1A; CASP8; RHOA; MYD88; RAF1	387; 4615; 7430; 5594; 5894; 6093; 3091; 841	45	45	0.00128638	0.0166305
Warburg Effect	SMPDB	SMP00654	GPI; DLD; GAPDH; GLUD1; ENO1; TKT; SUCLG1; PDHB	2821; 2597; 2023; 5162; 1738; 8802; 2746; 7086	45	45	0.00128638	0.0166305
SUMOylation of DNA damage response and repair proteins	Reactome	R-HSA-3108214	RNF168; NUP155; RAD21; STAG2; STAG1; NUP43; NUP153; PIAS1; RAE1; PHC3; PHC2	9972; 8480; 80012; 1912; 10274; 8554; 10735; 348995; 165918; 9631; 5885	78	78	0.00129107	0.0166305
CD4 T cell receptor signaling	INOH	None	HLA-DRA; CALM2; SOS2; UBE2N; TAB2; PSMD6; PSMD1; PSMD2; MAPK1; BRAF; PIK3CA; NRAS; RAF1; PSMC5; MALT1	805; 5594; 5894; 3122; 7334; 10892; 6655; 9861; 5707; 673; 23118; 4893; 5705; 5708; 5290	128	128	0.00134116	0.0171557
Non-small cell lung cancer - Homo sapiens (human)	KEGG	path:hsa05223	SOS2; PIK3CA; NRAS; RASSF5; PIK3CG; PIK3R5; MAPK1; BRAF; RAF1	5894; 83593; 6655; 4893; 673; 5290; 5294; 5594; 23533	56	56	0.00137747	0.0174986
E-cadherin signaling in the nascent adherens junction	PID	ecadherin_nascentaj_pathway	KLHL20; CYFIP2; PIK3CA; ABI1; CTNND1; RHOA; CDC42	1500; 27252; 387; 998; 26999; 5290; 10006	36	36	0.0014916	0.0185726
Class I PI3K signaling events	PID	pi3kcipathway	SYK; PIK3CA; DAPP1; NRAS; PIK3CG; HSP90AA1; LYN; RHOA	4067; 5294; 27071; 387; 3320; 4893; 5290; 6850	46	46	0.00149226	0.0185726
Regulation of Microtubule Cytoskeleton	Wikipathways	WP2038	DPYSL2; CLASP1; PIK3CA; ROCK1; ABL1; APC; MAPRE1; CDC42	23332; 22919; 1808; 6093; 25; 324; 998; 5290	46	46	0.00149226	0.0185726
Focal Adhesion-PI3K-Akt-mTOR-signaling pathway	Wikipathways	WP3932	IL7R; PTK2; ITGA4; PRKAA1; INSR; RAF1; TSC1; PIK3CA; NRAS; PIK3CG; PIK3R5; MAPK1; JAK1; GNB4; CREB1; PIK3C2A; HIF1A; PPP2R5E; EIF4E; EIF4B; ITGAX; HSP90B1; ITGAV; HSP90AA1; ATF6B; PPP2R5C; ATF2	3716; 3320; 5562; 5747; 3643; 5594; 4893; 3676; 3575; 7248; 5529; 1385; 3687; 3685; 1386; 23533; 5286; 5294; 5290; 59345; 5527; 3091; 1388; 1977; 1975; 5894; 7184	301	301	0.00155557	0.0187975
Golgi Associated Vesicle Biogenesis	Reactome	R-HSA-432722	AP3B1; SNX2; AP1G1; HSPA8; ACBD3; PIK3C2A; AP3S1; GOLGB1; CLINT1	3312; 2804; 6643; 164; 64746; 8546; 9685; 1176; 5286	57	57	0.00156685	0.0187975
Acute myeloid leukemia - Homo sapiens (human)	KEGG	path:hsa05221	SOS2; PIK3CA; NRAS; PIK3R5; PIK3CG; PPARD; MAPK1; BRAF; RAF1	5894; 4893; 673; 5467; 5290; 5294; 5594; 23533; 6655	57	57	0.00156685	0.0187975
thrombin signaling and protease-activated receptors	BioCarta	par1pathway	PIK3CA; ROCK1; GNA13; ARFGEF2; RHOA; ARFGEF1	387; 10565; 6093; 10564; 10672; 5290	27	27	0.00157156	0.0187975
Photodynamic therapy-induced unfolded protein response	Wikipathways	WP3613	HSPA5; WARS; HSP90B1; PPP1R15A; EIF2A; ATF6	3309; 83939; 7453; 23645; 22926; 7184	27	27	0.00157156	0.0187975
pdgf signaling pathway	BioCarta	pdgfpathway	PIK3CA; MAP3K1; JAK1; RAF1; RASA1; CSNK2A1	5921; 3716; 4214; 5894; 1457; 5290	27	27	0.00157156	0.0187975
Fc gamma R-mediated phagocytosis - Homo sapiens (human)	KEGG	path:hsa04666	SYK; PIK3CA; ARPC5L; ARPC3; PIK3CG; DOCK2; PIK3R5; MAPK1; PTPRC; LYN; RAF1; CDC42	5788; 5290; 5294; 6850; 1794; 5894; 10094; 81873; 5594; 4067; 998; 23533	93	92	0.00158478	0.0188333
BCR	NetPath	Pathway_BCR	PTPN18; SOS2; SYK; DAPP1; CREB1; PIK3CG; MAPK1; HNRNPK; PTK2; LCP2; LYN; PIP4K2A; RASA1; MALT1; ATF2	4067; 27071; 1386; 5594; 5305; 1385; 5921; 10892; 26469; 6655; 3937; 5294; 5747; 3190; 6850	131	131	0.00169528	0.0198503
Angiopoietin Like Protein 8 Regulatory Pathway	Wikipathways	WP3915	MAP4K5; MAP4K4; PIK3CA; MAP3K1; PIK3C2A; PRKAA1; PIK3CG; INSR; MAPK1; MAPK6; SOS2; EIF4E; MAP3K14; RAF1; TSC1	7248; 11183; 3643; 5594; 5597; 4214; 5562; 5894; 9020; 1977; 5294; 5290; 9448; 5286; 6655	131	131	0.00169528	0.0198503
Toxoplasmosis - Homo sapiens (human)	KEGG	path:hsa05145	HLA-DRA; TAB2; HSPA8; CASP8; PIK3CG; PIK3R5; MAPK1; PIK3CA; JAK1; PPIF; MYD88; HLA-DMB; CIITA; HLA-DMA	4615; 3108; 3109; 3122; 23118; 3716; 4261; 5290; 5294; 3312; 10105; 841; 5594; 23533	118	118	0.00170269	0.0198503
Fc epsilon RI signaling pathway - Homo sapiens (human)	KEGG	path:hsa04664	SOS2; SYK; PIK3CA; NRAS; PIK3CG; PIK3R5; MAPK1; LCP2; LYN; RAF1	4893; 5894; 5290; 5294; 6850; 5594; 3937; 4067; 23533; 6655	70	69	0.00171678	0.0198887
internal ribosome entry pathway	BioCarta	irespathway	EIF4E; PTBP2; EIF4G1; CASP8; EIF4G2	1981; 58155; 1977; 1982; 841	19	19	0.00174287	0.0200648
GMCSF-mediated signaling events	PID	gmcsf_pathway	CSF2RB; SYK; PIK3CA; NRAS; MAPK1; LYN; RAF1	4067; 4893; 1439; 5594; 5894; 5290; 6850	37	37	0.00176398	0.0201817
IL5	NetPath	Pathway_IL5	CSF2RB; SYK; PIK3CG; JAK1; LYN; RAF1; SOX4; ATF2	5294; 4067; 3716; 1386; 5894; 6659; 1439; 6850	48	48	0.00198199	0.0222611
SUMOylation of RNA binding proteins	Reactome	R-HSA-4570464	NOP58; NUP43; NUP153; NUP155; HNRNPK; RAE1; PHC3; PHC2	9972; 8480; 80012; 1912; 3190; 348995; 51602; 9631	48	48	0.00198199	0.0222611
protein ubiquitylation	HumanCyc	PWY-7511	UBE2Q1; UBE2Q2; UBE2J1; UBE2N; UBE2G1; UBA1; UBR1; UBE2W	55585; 55284; 7317; 197131; 7334; 7326; 92912; 51465	48	48	0.00198199	0.0222611
Negative feedback regulation of MAPK pathway	Reactome	R-HSA-5674499	MAPK1; RAF1; BRAF	5594; 673; 5894	6	6	0.00203602	0.022721
Disease	Reactome	R-HSA-1643685	DOCK2; MACF1; TGFBR1; PIK3AP1; CTNND1; ADAM17; RAF1; CANX; AP3B1; CALM2; PIK3CA; RBPJ; NRAS; NUP43; GOLGA2; MAPK1; ZC3HAV1; KPNA2; ZMYM2; TGFBR2; SEL1L; NUP155; SLC25A5; SLC25A6; CREB1; TCEA1; VCP; RAE1; TBL1XR1; AP1G1; EIF2AK2; AKAP9; NUP153; KPNA4; BRAF; KPNA1; UBC; HSP90AA1; CNTRL; PAK2	9972; 6917; 6868; 5062; 7048; 8480; 23499; 56829; 4893; 7316; 293; 821; 5894; 1500; 7415; 673; 8546; 164; 3836; 3320; 5610; 805; 1385; 11064; 3838; 1794; 2801; 348995; 3840; 3516; 6400; 5290; 7750; 118788; 5594; 10142; 9631; 79718; 292; 7046	514	513	0.00204761	0.022721
Intracellular Signalling Through Adenosine Receptor A2b and Adenosine	SMPDB	SMP00321	PIK3CA; MAP3K1; CREB1; MAPK1; BRAF; ATF2; CDC42	673; 5594; 5290; 1385; 998; 4214; 1386	38	38	0.00207343	0.0227337
Intracellular Signalling Through Adenosine Receptor A2a and Adenosine	SMPDB	SMP00320	PIK3CA; MAP3K1; CREB1; MAPK1; BRAF; ATF2; CDC42	1385; 673; 5594; 5290; 998; 4214; 1386	38	38	0.00207343	0.0227337
B cell receptor signaling	INOH	None	PSMD6; SOS2; UBE2N; SYK; TAB2; DAPP1; PSMD1; PSMD2; MAPK1; BRAF; PIK3CA; NRAS; RAF1; PSMC5; MALT1	27071; 5594; 5894; 7334; 10892; 23118; 6655; 9861; 5707; 673; 4893; 5705; 5708; 5290; 6850	134	134	0.00212434	0.0230272
Loss of Nlp from mitotic centrosomes	Reactome	R-HSA-380259	HAUS3; TUBB; CLASP1; CEP57; AKAP9; CEP135; DYNC1H1; HSP90AA1; CNTRL; MAPRE1	22919; 10142; 9662; 3320; 23332; 1778; 11064; 79441; 203068; 9702	72	71	0.0021377	0.0230272
Loss of proteins required for interphase microtubule organization from the centrosome	Reactome	R-HSA-380284	HAUS3; TUBB; CLASP1; CEP57; AKAP9; CEP135; DYNC1H1; HSP90AA1; CNTRL; MAPRE1	22919; 10142; 9662; 3320; 23332; 1778; 11064; 79441; 203068; 9702	72	71	0.0021377	0.0230272
EGF-EGFR Signaling Pathway	Wikipathways	WP437	PRKCI; PTK2; SOS2; ITCH; SP1; MAP3K1; ROCK1; CREB1; ABI1; IQSEC1; MAPK1; BRAF; JAK1; ABL1; RAF1; RASA1; CDC42	3716; 6093; 25; 5584; 83737; 998; 673; 5594; 6655; 1385; 5747; 6667; 4214; 5894; 10006; 5921; 9922	162	162	0.00224152	0.0239194
PI3K-Akt signaling pathway - Homo sapiens (human)	KEGG	path:hsa04151	IL7R; PTK2; ITGA4; HSP90B1; INSR; RAF1; PIK3AP1; TSC1; PIK3CA; NRAS; PIK3CG; PIK3R5; MAPK1; JAK1; GNB4; PPP2R2A; CREB1; PRKAA1; PPP2R5E; EIF4E; EIF4B; SGK3; SOS2; SYK; ITGAV; HSP90AA1; ATF6B; ATF2; PPP2R5C	118788; 7184; 3643; 1388; 1975; 7248; 3676; 5527; 3685; 5747; 23678; 1385; 3716; 5529; 5290; 5294; 4893; 6850; 3320; 5894; 23533; 5520; 1386; 1977; 5562; 59345; 5594; 3575; 6655	341	340	0.00227737	0.0239194
Mitotic Anaphase	Reactome	R-HSA-68882	STAG1; UBC; CLASP1; AHCTF1; STAG2; LEMD3; RAD21; PPP2R2A; PDS5B; PDS5A; NDEL1; PPP2R5E; NUP43; MAPRE1; PPP2R5C	81565; 25909; 5885; 10735; 23332; 23047; 348995; 22919; 5520; 23592; 5527; 10274; 23244; 5529; 7316	135	135	0.002286	0.0239194
CREB phosphorylation through the activation of Ras	Reactome	R-HSA-442742	CALM2; AKAP9; CREB1; MAPK1; BRAF; RAF1	673; 10142; 805; 5594; 5894; 1385	29	29	0.0023223	0.0239194
the information processing pathway at the ifn beta enhancer	BioCarta	pcafpathway	SMARCC2; NR3C1; IRF4; ARID1A; SMARCE1; ATF2	2908; 3662; 1386; 6601; 8289; 6605	29	29	0.0023223	0.0239194
VEGFR1 specific signals	PID	vegfr1_pathway	CALM2; PIK3CA; HIF1A; MAPK1; HSP90AA1; RASA1	5921; 805; 3320; 5594; 3091; 5290	29	29	0.0023223	0.0239194
Prednisolone Action Pathway	SMPDB	SMP00441	HSP90AA1; NR3C1	2908; 3320	2	2	0.00235038	0.0239194
Prednisolone Metabolism Pathway	SMPDB	SMP00632	HSP90AA1; NR3C1	2908; 3320	2	2	0.00235038	0.0239194
protein <i>O</i>-[<i>N</i>-acetyl]-glucosylation	HumanCyc	PWY-7437	OGT; MGEA5	10724; 8473	2	2	0.00235038	0.0239194
Hypoxia-mediated EMT and Stemness	Wikipathways	WP2943	ZEB1; DICER1	23405; 6935	2	2	0.00235038	0.0239194
Adherens junction - Homo sapiens (human)	KEGG	path:hsa04520	TGFBR2; TGFBR1; SMAD4; SSX2IP; INSR; MAPK1; CTNND1; RHOA; CSNK2A1; CDC42	387; 7048; 5594; 4089; 1457; 117178; 1500; 3643; 998; 7046	72	72	0.00237729	0.0239288
KitReceptor	NetPath	Pathway_KitReceptor	IL7R; CSF2RB; PIK3CA; EZR; MAPK1; ABL1; LYN; RAF1; RASA1; ATF2	5894; 4067; 25; 1386; 5594; 7430; 5921; 3575; 1439; 5290	72	72	0.00237729	0.0239288
Protein ubiquitination	Reactome	R-HSA-8852135	UBE2Q2; UBE2N; UBA1; USP7; UBE2G1; UBC; UBE2W	7326; 55284; 7317; 7316; 7334; 92912; 7874	39	39	0.00242323	0.0242586
Mitotic Metaphase and Anaphase	Reactome	R-HSA-2555396	STAG1; UBC; CLASP1; AHCTF1; STAG2; LEMD3; RAD21; PPP2R2A; PDS5B; PDS5A; NDEL1; PPP2R5E; NUP43; MAPRE1; PPP2R5C	81565; 25909; 5885; 10735; 23332; 23047; 348995; 22919; 5520; 23592; 5527; 10274; 23244; 5529; 7316	136	136	0.00245773	0.0244711
Tuberculosis - Homo sapiens (human)	KEGG	path:hsa05152	ITGAX; ATP6V0B; HLA-DRA; CALM2; SYK; CIITA; CD74; CREB1; MAPK1; APAF1; RAF1; JAK1; CASP8; RHOA; MYD88; HLA-DMB; MALT1; HLA-DMA	4615; 3108; 3109; 3122; 3687; 1385; 3716; 10892; 4261; 533; 6850; 5894; 387; 805; 317; 841; 972; 5594	179	178	0.00254513	0.0251329
VEGFA-VEGFR2 Signaling Pathway	Wikipathways	WP3888	PTK2; ITCH; PRKAA1; ITGAV; CTNND1; TXNIP; RAF1; HERPUD1; ATF2; PIK3CA; EIF2A; MAPK1; PRKCI; CREB1; EIF4E; RHOA; ROCK1; EZR; HSP90AA1; ATF6; PAK2; CDC42	3320; 5747; 5584; 83737; 5062; 9709; 22926; 6093; 5594; 1386; 3685; 83939; 5562; 7430; 387; 1500; 10628; 5894; 1385; 5290; 998; 1977	236	236	0.00255149	0.0251329
M Phase	Reactome	R-HSA-68886	AHCTF1; PDS5A; PDS5B; LEMD3; LPIN2; GOLGA2; NUP43; NIPBL; MAPK1; MAPRE1; CLASP1; RAD21; STAG2; STAG1; PPP2R2A; RAE1; NDEL1; CSNK2A1; H2AFZ; NUP153; NUP155; UBC; PPP2R5E; PPP2R5C	9663; 1457; 25909; 23332; 9631; 7316; 5885; 10735; 23047; 9972; 8480; 348995; 25836; 22919; 5520; 23592; 5527; 10274; 23244; 5594; 5529; 81565; 3015; 2801	267	266	0.0025674	0.0251551
Huntington,s disease - Homo sapiens (human)	KEGG	path:hsa05016	NDUFV2; NDUFA4; COX7B; NDUFB9; MT-CO1; UQCR10; SP1; ATP5A1; CREB1; SLC25A6; SLC25A5; CASP8; NDUFA12; PPIF; ATP5B; SIN3A; UQCRC2; APAF1; ATP5F1	515; 6667; 292; 4697; 4729; 55967; 7385; 506; 293; 1349; 841; 25942; 29796; 1385; 317; 10105; 4512; 4715; 498	193	193	0.00266151	0.0259391
Non-alcoholic fatty liver disease (NAFLD) - Homo sapiens (human)	KEGG	path:hsa04932	NDUFV2; NDUFA4; ITCH; NDUFB9; MT-CO1; UQCR10; PIK3CA; PIK3R5; CASP8; PIK3CG; INSR; PRKAA1; NDUFA12; COX7B; UQCRC2; CDC42	3643; 4697; 4715; 55967; 5290; 5294; 4729; 7385; 83737; 1349; 841; 29796; 4512; 5562; 998; 23533	151	151	0.00270301	0.0262042
RHO GTPase Effectors	Reactome	R-HSA-195258	PTK2; KTN1; CYFIP2; ABL1; IQGAP2; CALM2; AHCTF1; NUP43; KDM4C; MAPK1; MAPRE1; CLASP1; ARPC3; NDEL1; RHOA; RHOG; PPP1CB; KIF5B; ABI1; ROCK1; H2AFZ; PPP2R5E; CDC42; ACTR3; PAK2; PPP2R5C	805; 10096; 5594; 23332; 998; 26999; 25909; 10006; 5062; 5500; 6093; 348995; 10788; 391; 3799; 22919; 25; 5527; 81565; 3895; 387; 5529; 5747; 23081; 10094; 3015	299	298	0.00276564	0.0262042
nfkb activation by nontypeable hemophilus influenzae	BioCarta	nthipathway	TGFBR2; NR3C1; MAP4K4; SMAD4; TGFBR1; MYD88	4089; 2908; 7048; 4615; 7046; 9448	30	30	0.00278579	0.0262042
Platelet activation, signaling and aggregation	Reactome	R-HSA-76002	CSF2RB; PTK2; HSPA5; STXBP3; RAF1; CALM2; RHOG; PIK3CG; PIK3R5; MAPK1; JAK1; LYN; CD63; PHACTR2; GNB4; OLA1; LCP2; RHOA; PLEK; SYK; CD109; PSAP; GNA13; PIK3CA; CDC42	4067; 6814; 5294; 5594; 5894; 3309; 805; 1439; 10672; 135228; 5341; 998; 391; 3937; 59345; 5660; 23533; 29789; 3716; 9749; 5747; 387; 967; 5290; 6850	283	283	0.00280448	0.0262042
NGF	INOH	None	NRAS; MAPK1; RAF1; BRAF; SOS2	5594; 5894; 673; 4893; 6655	21	21	0.00281429	0.0262042
Downregulation of SMAD2/3:SMAD4 transcriptional activity	Reactome	R-HSA-2173795	SMAD4; SMURF2; RNF111; TGIF2; UBC	60436; 7316; 54778; 64750; 4089	21	21	0.00281429	0.0262042
Negative regulation of MAPK pathway	Reactome	R-HSA-5675221	NRAS; MAPK1; BRAF; UBC; PPP2R5E; RAF1; PPP2R5C	673; 5529; 4893; 7316; 5594; 5894; 5527	40	40	0.00281674	0.0262042
IL-5 Signaling Pathway	Wikipathways	WP127	CSF2RB; SYK; PIK3CG; MAPK1; JAK1; LYN; RAF1	3716; 6850; 5294; 1439; 4067; 5894; 5594	40	40	0.00281674	0.0262042
Transcriptional activity of SMAD2/SMAD3:SMAD4 heterotrimer	Reactome	R-HSA-2173793	SMURF2; SMAD4; SP1; RNF111; TFDP2; UBC; TGIF2	60436; 7029; 6667; 7316; 64750; 4089; 54778	40	40	0.00281674	0.0262042
C-type lectin receptors (CLRs)	Reactome	R-HSA-5621481	CALM2; SYK; TAB2; NRAS; CASP8; MAP3K14; PAK2; LYN; RAF1; CUL1; MALT1	4067; 805; 5894; 5062; 10892; 841; 23118; 4893; 8454; 9020; 6850	86	86	0.002864	0.02651
AURKA Activation by TPX2	Reactome	R-HSA-8854518	HAUS3; TUBB; CLASP1; CEP57; AKAP9; CEP135; DYNC1H1; HSP90AA1; CNTRL; MAPRE1	22919; 10142; 9662; 3320; 23332; 1778; 11064; 79441; 203068; 9702	75	74	0.002921	0.0269024
ErbB signaling pathway - Homo sapiens (human)	KEGG	path:hsa04012	PTK2; SOS2; PIK3CA; NRAS; PIK3CG; PIK3R5; MAPK1; BRAF; ABL1; RAF1; PAK2	25; 5747; 673; 5290; 5294; 5894; 4893; 5062; 5594; 23533; 6655	88	87	0.00313882	0.0287647
Signaling events mediated by focal adhesion kinase	PID	fak_pathway	PTK2; PIK3CA; ITGAV; MAPK1; BRAF; GIT2; RHOA; RAF1; RASA1	673; 387; 5921; 9815; 5747; 5594; 5894; 3685; 5290	63	63	0.00318586	0.0289082
Neurotrophic factor-mediated Trk receptor signaling	PID	trkrpathway	PRKCI; PIK3CA; NRAS; MAPK1; ABL1; RHOA; RHOG; RASA1; CDC42	5921; 391; 998; 25; 4893; 5594; 387; 5584; 5290	63	63	0.00318586	0.0289082
Mitotic Prometaphase	Reactome	R-HSA-68877	STAG1; CLASP1; AHCTF1; STAG2; RAD21; PDS5A; PDS5B; NDEL1; PPP2R5E; NUP43; MAPRE1; CSNK2A1; PPP2R5C	23047; 1457; 81565; 25909; 5885; 10735; 23332; 22919; 348995; 5527; 10274; 23244; 5529	113	113	0.00322727	0.0291404
Synthesis of active ubiquitin: roles of E1 and E2 enzymes	Reactome	R-HSA-8866652	UBE2Q2; UBA1; USP7; UBE2G1; UBC; UBE2W	7326; 55284; 7317; 7316; 92912; 7874	31	31	0.00331518	0.0297881
L13a-mediated translational silencing of Ceruloplasmin expression	Reactome	R-HSA-156827	EIF3I; EIF4G1; RPS4Y1; EIF3M; PABPC1; RPL4; EIF3D; EIF3E; EIF3K; EIF4E; EIF4A2; RPL19; EIF2S3; EIF4B	6124; 3646; 26986; 8664; 6192; 10480; 8668; 1968; 6143; 1981; 27335; 1975; 1977; 1974	129	127	0.00339386	0.0301292
3, -UTR-mediated translational regulation	Reactome	R-HSA-157279	EIF3I; EIF4G1; RPS4Y1; EIF3M; PABPC1; RPL4; EIF3D; EIF3E; EIF3K; EIF4E; EIF4A2; RPL19; EIF2S3; EIF4B	6124; 3646; 26986; 8664; 6192; 10480; 8668; 1968; 6143; 1981; 27335; 1975; 1977; 1974	129	127	0.00339386	0.0301292
Long-chain-3-hydroxyacyl-coa dehydrogenase deficiency (LCHAD)	SMPDB	SMP00544	ACAA2; HADHA; PPT1	3030; 10449; 5538	7	7	0.00343493	0.0301292
Fatty Acid Elongation In Mitochondria	SMPDB	SMP00054	ACAA2; HADHA; PPT1	3030; 10449; 5538	7	7	0.00343493	0.0301292
AUF1 (hnRNP D0) binds and destabilizes mRNA	Reactome	R-HSA-450408	PABPC1; EIF4G1; HSPA8	26986; 3312; 1981	7	7	0.00343493	0.0301292
IGF-Core	Signalink	None	TGFBR1; CDC42; INSR; CREB1; PIK3CG	7046; 5294; 3643; 998; 1385	22	22	0.00349873	0.0304874
Integrin-mediated Cell Adhesion	Wikipathways	WP185	ITGAX; PTK2; ITGA4; ROCK1; ITGAV; MAPK1; MAPK6; BRAF; GIT2; RAF1; PAK2; CDC42	5747; 6093; 5062; 998; 673; 5594; 5597; 3676; 5894; 3687; 3685; 9815	101	101	0.00350887	0.0304874
Proteasome Degradation	Wikipathways	WP183	RPN1; RPN2; UBC; PSMD6; PSMD1; H2AFZ; PSMD2; UBA1; PSMC5	5705; 5707; 6185; 6184; 9861; 5708; 7317; 3015; 7316	64	64	0.0035517	0.0307147
Ras signaling in the CD4+ TCR pathway	PID	tcrraspathway	NRAS; MAPK1; RAF1; BRAF	5594; 673; 5894; 4893	14	14	0.00371931	0.0315247
Fc Epsilon Receptor I Signaling in Mast Cells	SMPDB	SMP00358	SYK; PIK3CA; NRAS; MAPK1; LCP2; LYN; RAF1	4067; 6850; 5290; 3937; 4893; 5894; 5594	42	42	0.00374879	0.0315247
CLEC7A (Dectin-1) signaling	Reactome	R-HSA-5607764	CALM2; SYK; TAB2; CASP8; MAP3K14; CUL1; MALT1	23118; 10892; 841; 8454; 805; 9020; 6850	42	42	0.00374879	0.0315247
Prostate cancer - Homo sapiens (human)	KEGG	path:hsa05215	SOS2; PIK3CA; NRAS; CREB1; HSP90B1; PIK3CG; PIK3R5; MAPK1; BRAF; HSP90AA1; RAF1	1385; 673; 5290; 5294; 7184; 3320; 5894; 4893; 5594; 23533; 6655	89	89	0.00375195	0.0315247
Chromatin modifying enzymes	Reactome	R-HSA-3247509	SMARCC2; MSL1; MSL2; SMARCE1; AEBP2; ARID4A; ARID4B; KANSL2; CHD3; KDM4C; SUZ12; ING3; MORF4L2; ASH1L; ARID2; UTY; TBL1XR1; BRWD1; ARID5B; OGT; ARID1A; KDM3B; KAT6A; ATF2	1107; 8473; 55870; 84159; 8289; 6601; 1386; 54014; 51742; 54556; 339287; 23081; 79718; 121536; 51780; 196528; 7404; 23512; 9643; 55167; 6605; 54934; 7994; 5926	274	274	0.00375881	0.0315247
Chromatin organization	Reactome	R-HSA-4839726	SMARCC2; MSL1; MSL2; SMARCE1; AEBP2; ARID4A; ARID4B; KANSL2; CHD3; KDM4C; SUZ12; ING3; MORF4L2; ASH1L; ARID2; UTY; TBL1XR1; BRWD1; ARID5B; OGT; ARID1A; KDM3B; KAT6A; ATF2	1107; 8473; 55870; 84159; 8289; 6601; 1386; 54014; 51742; 54556; 339287; 23081; 79718; 121536; 51780; 196528; 7404; 23512; 9643; 55167; 6605; 54934; 7994; 5926	274	274	0.00375881	0.0315247
Apoptosis-related network due to altered Notch3 in ovarian cancer	Wikipathways	WP2864	IL7R; PTK2; HSPA5; MAPK1; ABL1; RNF7; CUL1; PAK2	9616; 3309; 5747; 25; 3575; 5062; 8454; 5594	53	53	0.00376517	0.0315247
Respiratory electron transport	Reactome	R-HSA-611105	MT-CO1; MT-ND2; MT-ND4; MT-ND5; NDUFB9; NDUFV2; UQCR10; UQCRC2; COQ10B; NDUFA4; NDUFA12; COX7B	80219; 4715; 29796; 4512; 1349; 4538; 7385; 55967; 4540; 4729; 4536; 4697	103	102	0.00380645	0.0317261
erk and pi-3 kinase are necessary for collagen binding in corneal epithelia	BioCarta	ecmpathway	PTK2; PIK3CA; ROCK1; MAPK1; ARHGAP5; RHOA	387; 5747; 5594; 6093; 394; 5290	32	32	0.00391599	0.0322187
Nongenotropic Androgen signaling	PID	ar_nongenomic_pathway	PTK2; PIK3CA; CREB1; MAPK1; RAF1; CDC42	998; 5747; 5594; 5894; 1385; 5290	32	32	0.00391599	0.0322187
RNA degradation - Homo sapiens (human)	KEGG	path:hsa03018	PAN3; DCP2; TOB1; PABPC1; SKIV2L2; ENO1; DDX6; PAPD5; CNOT1; CNOT6	57472; 64282; 10140; 167227; 23517; 255967; 2023; 26986; 23019; 1656	77	77	0.00391801	0.0322187
Endocytosis - Homo sapiens (human)	KEGG	path:hsa04144	SNX2; ITCH; SNX4; HSPA8; IST1; IQSEC1; SMURF2; ZFYVE16; RAB22A; PRKCI; TGFBR2; TGFBR1; ARPC3; ARFGEF1; ARFGEF2; CHMP1B; RHOA; CAPZA1; VPS35; KIF5B; ARPC5L; GIT2; CDC42	8723; 9765; 57403; 9798; 9815; 81873; 9922; 64750; 3312; 3799; 387; 83737; 57132; 829; 10564; 10094; 7046; 7048; 10565; 6643; 55737; 5584; 998	260	260	0.00399015	0.032666
Interferon type I signaling pathways	Wikipathways	WP585	STAT2; MAP3K1; CREB1; PIAS1; PTPRC; JAK1; EIF4E; EIF4B	3716; 4214; 5788; 8554; 6773; 1977; 1385; 1975	54	54	0.00423669	0.0334539
RAC1 signaling pathway	PID	rac1_pathway	ABI1; CYFIP2; ARPC3; MAP3K1; ARHGAP5; ACTR3; PAK2; ATF2	5062; 10096; 4214; 1386; 10094; 394; 26999; 10006	54	54	0.00423669	0.0334539
IL2-mediated signaling events	PID	il2_1pathway	SYK; PIK3CA; NRAS; MAPK1; JAK1; RHOA; RAF1; RASA1	5921; 3716; 387; 4893; 5894; 5594; 5290; 6850	54	54	0.00423669	0.0334539
IFN-gamma pathway	PID	ifngpathway	CALM2; PIK3CA; MAP3K1; MAPK1; PIAS1; JAK1; PTPN2	805; 8554; 5771; 5594; 4214; 3716; 5290	43	43	0.00429447	0.0334539
JAK-STAT	Wikipathways	WP2593	PTK2; SP1; ROCK1; PRKAA1; JAK1; RHOA; CDC42	3716; 5747; 5562; 998; 387; 6093; 6667	43	43	0.00429447	0.0334539
Protein export - Homo sapiens (human)	KEGG	path:hsa03060	SRP72; SEC63; SRP9; HSPA5; SPCS3	3309; 6726; 6731; 60559; 11231	23	23	0.00429495	0.0334539
IL11	NetPath	Pathway_IL11	PIAS1; IL6ST; RAF1; MAPK1; JAK1	3716; 3572; 8554; 5594; 5894	23	23	0.00429495	0.0334539
ctcf: first multivalent nuclear factor	BioCarta	ctcfpathway	SMAD4; TGFBR2; TGFBR1; CTCF; PIK3CA	4089; 7048; 10664; 7046; 5290	23	23	0.00429495	0.0334539
Estrogen signaling pathway	Wikipathways	WP712	PIK3CA; MAPK1; BRAF; CREB1; SP1	5290; 6667; 673; 1385; 5594	23	23	0.00429495	0.0334539
Bacterial invasion of epithelial cells - Homo sapiens (human)	KEGG	path:hsa05100	PTK2; ARPC3; PIK3CA; ARPC5L; PIK3CG; PIK3R5; RHOA; SEPT6; RHOG; CDC42	387; 5747; 391; 5294; 81873; 23157; 998; 23533; 10094; 5290	78	78	0.00430433	0.0334539
EPH-Ephrin signaling	Reactome	R-HSA-2682334	PTK2; ARPC3; ROCK1; RASA1; HSP90AA1; RHOA; ACTR3; LYN; PAK2; CDC42	4067; 5921; 5062; 10096; 387; 3320; 5747; 10094; 6093; 998	78	78	0.00430433	0.0334539
Regulation of nuclear SMAD2/3 signaling	PID	smad2_3nuclearpathway	NR3C1; SMAD4; SP1; HSPA8; CREB1; RUNX2; CBFB; SIN3A; TGIF2; ATF2	6667; 860; 3312; 2908; 865; 60436; 1386; 25942; 1385; 4089	79	78	0.00430433	0.0334539
Glioma - Homo sapiens (human)	KEGG	path:hsa05214	CALM2; SOS2; PIK3CA; NRAS; PIK3CG; PIK3R5; MAPK1; BRAF; RAF1	5894; 4893; 805; 5294; 673; 5594; 23533; 6655; 5290	66	66	0.00438178	0.0339128
Host Interactions of HIV factors	Reactome	R-HSA-162909	KPNA1; DOCK2; AP1G1; SLC25A6; SLC25A5; NUP43; NUP153; RAE1; NUP155; UBC; PAK2	293; 9972; 292; 9631; 5062; 1794; 348995; 8480; 164; 3836; 7316	91	91	0.00445721	0.0342495
Resolution of Sister Chromatid Cohesion	Reactome	R-HSA-2500257	STAG1; CLASP1; AHCTF1; STAG2; RAD21; PDS5A; NUP43; NDEL1; PPP2R5E; PDS5B; MAPRE1; PPP2R5C	23047; 25909; 5885; 10735; 23332; 348995; 22919; 5527; 10274; 81565; 23244; 5529	104	104	0.00446247	0.0342495
ceramide signaling pathway	BioCarta	ceramidepathway	MAP4K4; MAP3K1; CASP8; MAPK1; NSMAF; RAF1	841; 5594; 5894; 4214; 8439; 9448	33	33	0.00459376	0.0348218
BDNF-TrkB Signaling	Wikipathways	WP3676	NRAS; CREB1; PIK3CG; MAPK1; BRAF; TSC1	4893; 5294; 7248; 673; 1385; 5594	33	33	0.00459376	0.0348218
Serotonin HTR1 Group and FOS Pathway	Wikipathways	WP722	PIK3CA; MAP3K1; CREB1; MAPK1; BRAF; RHOA	5290; 4214; 673; 387; 5594; 1385	33	33	0.00459376	0.0348218
IL-1 signaling pathway	Wikipathways	WP195	PELI1; UBE2N; TAB2; MAP3K1; MAPK1; MAP3K14; MYD88; ATF2	4214; 4615; 57162; 23118; 9020; 7334; 5594; 1386	55	55	0.0047524	0.0357303
Pathogenic Escherichia coli infection - Homo sapiens (human)	KEGG	path:hsa05130	ARPC3; ARPC5L; TUBB; EZR; ROCK1; ABL1; RHOA; CDC42	7430; 387; 10094; 25; 203068; 6093; 81873; 998	55	55	0.0047524	0.0357303
EGFR Inhibitor Pathway, Pharmacodynamics	PharmGKB	PA162356267	MAP3K1; STAT2; SP1; JAK1; NRAS; PIK3CG; MAPK1; PIK3CA; RAF1	3716; 5894; 6667; 4893; 5290; 5294; 4214; 5594; 6773	67	67	0.00484981	0.0358029
S1P4 pathway	PID	s1p_s1p4_pathway	RHOA; MAPK1; GNA13; CDC42	387; 5594; 998; 10672	15	15	0.00487942	0.0358029
Leucine Stimulation on Insulin Signaling	SMPDB	SMP00682	EIF4E; INSR; TSC1; PIK3CG	3643; 5294; 7248; 1977	15	15	0.00487942	0.0358029
Unfolded Protein Response (UPR)	Reactome	R-HSA-381119	SERP1; ATF6; HSPA5; SEC63	22926; 3309; 27230; 11231	15	15	0.00487942	0.0358029
Interleukin-11 Signaling Pathway	Wikipathways	WP2332	CREB1; IL6ST; RUNX2; PIAS1; JAK1; MAPK1; RAF1	3716; 3572; 5894; 8554; 5594; 860; 1385	44	44	0.00489812	0.0358029
Structural Pathway of Interleukin 1 (IL-1)	Wikipathways	WP2637	TAB2; MAP3K1; MAPK1; MAP3K14; EIF4E; MYD88; ATF2	4615; 23118; 4214; 9020; 5594; 1977; 1386	44	44	0.00489812	0.0358029
Transport of Mature mRNAs Derived from Intronless Transcripts	Reactome	R-HSA-159234	SLBP; NUP155; NUP43; NUP153; RAE1; WDR33; EIF4E	9972; 8480; 55339; 348995; 7884; 1977; 9631	44	44	0.00489812	0.0358029
Hepatitis C - Homo sapiens (human)	KEGG	path:hsa05160	STAT2; PIK3CA; EIF2AK2; NRAS; EIF3E; PIK3CG; PPP2R2A; PIK3R5; PIAS1; BRAF; JAK1; MAPK1; RAF1; SOS2	3646; 6773; 3716; 673; 5290; 23533; 5294; 5894; 4893; 8554; 5520; 5594; 5610; 6655	133	133	0.00514547	0.0373194
VEGFA-VEGFR2 Pathway	Reactome	R-HSA-4420097	CSF2RB; PTK2; CYFIP2; AKAP9; CTNND1; RAF1; AXL; CALM2; PIK3CA; NRAS; MAPK1; JAK1; HSP90AA1; RHOA; RASA1; ABI1; ROCK1; ITGAV; BRAF; UBC; PPP2R5E; CDC42; PAK2; PPP2R5C	558; 3320; 26999; 5594; 5894; 1439; 10006; 5921; 5062; 1500; 5529; 10142; 998; 673; 805; 5747; 5527; 3716; 4893; 7316; 387; 6093; 3685; 5290	282	281	0.00515327	0.0373194
Proteoglycans in cancer - Homo sapiens (human)	KEGG	path:hsa05205	PTK2; PPP1CB; SOS2; PIK3CA; NRAS; ROCK1; ITGAV; PIK3CG; CDC42; PIK3R5; MAPK1; EZR; CD44; HIF1A; CD63; RHOA; EIF4B; RAF1; BRAF	3091; 7430; 3685; 5747; 673; 5290; 5294; 5894; 4893; 5500; 387; 1975; 960; 967; 6093; 5594; 998; 23533; 6655	205	205	0.00516636	0.0373194
a4b7 Integrin signaling	PID	a4b7_pathway	RHOA; PTK2; ITGA4	387; 5747; 3676	8	8	0.0052988	0.0377906
Pathogenic Escherichia coli infection	Wikipathways	WP2272	ARPC3; ARPC5L; ROCK1; EZR; TUBB; ABL1; RHOA; CDC42	387; 203068; 7430; 25; 998; 6093; 10094; 81873	56	56	0.00531488	0.0377906
p38 MAPK Signaling Pathway	Wikipathways	WP400	TGFBR1; HMGN1; MAP3K1; CREB1; CDC42; ATF2	4214; 998; 7046; 3150; 1385; 1386	34	34	0.00535408	0.0377906
Transport of the SLBP Dependant Mature mRNA	Reactome	R-HSA-159230	SLBP; NUP43; NUP153; RAE1; NUP155; EIF4E	9972; 8480; 1977; 348995; 7884; 9631	34	34	0.00535408	0.0377906
Cargo concentration in the ER	Reactome	R-HSA-5694530	SEC23A; CTSC; MIA3; SEC24B; MCFD2; TMED10	10427; 10972; 10484; 375056; 90411; 1075	34	34	0.00535408	0.0377906
Diseases of signal transduction	Reactome	R-HSA-5663202	MACF1; TGFBR1; ADAM17; RAF1; PIK3AP1; AP3B1; PIK3CA; RBPJ; NRAS; MAPK1; ZC3HAV1; ZMYM2; TGFBR2; SEL1L; CREB1; VCP; TBL1XR1; AKAP9; BRAF; UBC; HSP90AA1; CNTRL	7750; 118788; 7048; 673; 1385; 5594; 5894; 11064; 6868; 79718; 7415; 3516; 10142; 8546; 23499; 6400; 56829; 3320; 4893; 7316; 7046; 5290	251	251	0.00535469	0.0377906
Spliceosome - Homo sapiens (human)	KEGG	path:hsa03040	CDC5L; SRSF7; HSPA8; SRSF6; SMNDC1; SF3B1; DDX42; SRSF9; HNRNPU; SLU7; HNRNPK; RBM17; SF3A3; PRPF3	10285; 11325; 3190; 3192; 10946; 8683; 3312; 6431; 6432; 10569; 23451; 9129; 988; 84991	134	134	0.00549793	0.0386534
Th17 cell differentiation - Homo sapiens (human)	KEGG	path:hsa04659	TGFBR2; HLA-DRA; IRF4; SMAD4; TGFBR1; HIF1A; IL6ST; MAPK1; JAK1; HSP90AA1; HLA-DMB; HLA-DMA	3091; 3108; 3109; 3122; 3662; 3716; 3320; 7046; 7048; 5594; 3572; 4089	107	107	0.00561311	0.0392436
Recruitment of mitotic centrosome proteins and complexes	Reactome	R-HSA-380270	HAUS3; TUBB; CLASP1; CEP57; AKAP9; CEP135; DYNC1H1; HSP90AA1; CNTRL; MAPRE1	22919; 10142; 9662; 3320; 23332; 1778; 11064; 79441; 203068; 9702	82	81	0.0056458	0.0392436
Centrosome maturation	Reactome	R-HSA-380287	HAUS3; TUBB; CLASP1; CEP57; AKAP9; CEP135; DYNC1H1; HSP90AA1; CNTRL; MAPRE1	22919; 10142; 9662; 3320; 23332; 1778; 11064; 79441; 203068; 9702	82	81	0.0056458	0.0392436
Neurotrophin signaling pathway - Homo sapiens (human)	KEGG	path:hsa04722	CALM2; SOS2; PIK3CA; MAP3K1; NRAS; PIK3CG; PIK3R5; MAPK1; BRAF; ABL1; RHOA; RAF1; CDC42	25; 4214; 673; 5290; 5294; 5894; 4893; 805; 387; 5594; 998; 23533; 6655	121	121	0.00580377	0.04019
Cap-dependent Translation Initiation	Reactome	R-HSA-72737	EIF3I; EIF4G1; RPS4Y1; EIF3M; PABPC1; RPL4; EIF3D; EIF3E; EIF3K; EIF4E; EIF4A2; RPL19; EIF2S3; EIF4B	6124; 3646; 26986; 8664; 6192; 10480; 8668; 1968; 6143; 1981; 27335; 1975; 1977; 1974	137	135	0.00586956	0.0401923
Eukaryotic Translation Initiation	Reactome	R-HSA-72613	EIF3I; EIF4G1; RPS4Y1; EIF3M; PABPC1; RPL4; EIF3D; EIF3E; EIF3K; EIF4E; EIF4A2; RPL19; EIF2S3; EIF4B	6124; 3646; 26986; 8664; 6192; 10480; 8668; 1968; 6143; 1981; 27335; 1975; 1977; 1974	137	135	0.00586956	0.0401923
G2/M Transition	Reactome	R-HSA-69275	TUBB; PPP1CB; CLASP1; CEP57; DYNC1H1; PPP2R2A; HAUS3; AKAP9; UBC; HSP90AA1; CNTRL; CEP135; MAPRE1; CUL1	9702; 8454; 23332; 5500; 79441; 11064; 10142; 9662; 22919; 5520; 3320; 7316; 1778; 203068	136	135	0.00586956	0.0401923
TCR signaling	Reactome	R-HSA-202403	HLA-DRA; UBE2N; TAB2; PIK3CA; PTPRC; PAK2; PAG1; LCP2; MALT1	5062; 23118; 10892; 55824; 3937; 3122; 5788; 7334; 5290	69	69	0.00590161	0.0402621
Signaling by Rho GTPases	Reactome	R-HSA-194315	PTK2; KTN1; AHCTF1; AKAP13; ABL1; ARHGAP5; IQGAP2; CALM2; ARHGEF6; CYFIP2; NUP43; KDM4C; MAPK1; MAPRE1; CLASP1; ARPC3; NDEL1; GDI2; RHOA; RHOG; INPP5B; PPP1CB; SOS2; KIF5B; ABI1; ROCK1; H2AFZ; GNA13; PPP2R5E; CDC42; ACTR3; PAK2; PPP2R5C	805; 10006; 5062; 23332; 10672; 3799; 22919; 10094; 81565; 26999; 998; 6093; 394; 5527; 387; 11214; 10788; 3633; 23081; 3015; 25909; 5500; 348995; 25; 9459; 2665; 5747; 10096; 5594; 6655; 391; 3895; 5529	434	429	0.00596879	0.0405701
Deubiquitination	Reactome	R-HSA-5688426	USP14; SMAD4; PSMD6; PSMD1; HIF1A; PSMD2; USP25; USP24; INO80D; SMURF2; ASXL1; PSMC5; TGFBR2; TGFBR1; USP3; PSME4; VCP; MYSM1; RHOA; USP7; USP34; OGT; TNFAIP3; UBC; APC	9861; 4089; 23198; 171023; 8473; 64750; 7415; 7048; 9960; 5707; 7128; 23358; 5708; 9097; 54891; 387; 9736; 114803; 5705; 7046; 324; 7316; 3091; 29761; 7874	302	301	0.00620211	0.0417045
chromatin remodeling by hswi/snf atp-dependent complexes	BioCarta	hswisnfpathway	NR3C1; SMARCC2; ARID1A; SMARCE1	8289; 6605; 2908; 6601	16	16	0.00625957	0.0417045
Interactome of polycomb repressive complex 2 (PRC2)	Wikipathways	WP2916	MORC3; BCLAF1; SUZ12; AEBP2	23512; 23515; 9774; 121536	16	16	0.00625957	0.0417045
RAF activation	Reactome	R-HSA-5673000	PPP2R5E; NRAS; BRAF; RAF1; PPP2R5C	673; 5529; 4893; 5894; 5527	25	25	0.00626008	0.0417045
Hypothesized Pathways in Pathogenesis of Cardiovascular Disease	Wikipathways	WP3668	SMAD4; TGFBR2; TGFBR1; MAPK1; RUNX2	4089; 7046; 7048; 5594; 860	25	25	0.00626008	0.0417045
Integrin-linked kinase signaling	PID	ilk_pathway	ARHGEF6; ZEB1; CREB1; GIT2; HSP90AA1; RHOG; CDC42	3320; 9815; 998; 391; 9459; 6935; 1385	46	46	0.00629417	0.0417045
ATM Signaling Network in Development and Disease	Wikipathways	WP3878	RIF1; HMGN1; RNF168; PRKAA1; ATR; DCLRE1C; ATF2	55183; 165918; 5562; 64421; 545; 3150; 1386	46	46	0.00629417	0.0417045
COPII (Coat Protein 2) Mediated Vesicle Transport	Reactome	R-HSA-204005	SCFD1; TRAPPC2; SEC23A; CTSC; NAPG; GOLGA2; SEC24B; MCFD2; TMED10	10427; 8774; 10972; 10484; 1075; 23256; 6399; 90411; 2801	70	70	0.00648936	0.0426907
TCR signaling in na&#xef;ve CD4+ T cells	PID	tcr_pathway	HLA-DRA; RASSF5; PAG1; NRAS; MAP3K14; PTPRC; LCP2; MALT1; CDC42	55824; 4893; 3937; 5788; 3122; 10892; 9020; 998; 83593	70	70	0.00648936	0.0426907
Viral myocarditis - Homo sapiens (human)	KEGG	path:hsa05416	HLA-DRA; CD55; EIF4G2; EIF4G1; CASP8; ABL1; HLA-DMB; HLA-DMA	25; 3108; 3109; 3122; 1981; 1982; 1604; 841	59	58	0.00659084	0.043204
Mitotic G2-G2/M phases	Reactome	R-HSA-453274	TUBB; PPP1CB; CLASP1; CEP57; DYNC1H1; PPP2R2A; HAUS3; AKAP9; UBC; HSP90AA1; CNTRL; CEP135; MAPRE1; CUL1	9702; 8454; 23332; 5500; 79441; 11064; 10142; 9662; 22919; 5520; 3320; 7316; 1778; 203068	138	137	0.00667323	0.043589
Cell Cycle, Mitotic	Reactome	R-HSA-69278	AHCTF1; CEP57; DYNC1H1; PDS5A; PDS5B; LEMD3; TUBB; LPIN2; HAUS3; NUP43; NIPBL; MAPK1; MAPRE1; CUL1; CLASP1; RAD21; STAG2; STAG1; PPP2R2A; GOLGA2; RAE1; NDEL1; PPP2R5E; CSNK2A1; PPP1CB; AKAP9; H2AFZ; CEP135; NUP153; NUP155; UBC; HSP90AA1; CNTRL; TFDP2; PPP2R5C	9972; 9662; 1457; 10735; 23332; 79441; 8480; 22919; 5520; 7316; 9663; 81565; 7029; 25836; 23592; 5527; 3320; 2801; 1778; 3015; 25909; 8454; 11064; 23047; 5500; 348995; 10142; 10274; 23244; 9702; 5594; 9631; 5885; 5529; 203068	468	466	0.00679722	0.0442419
Vpr-mediated induction of apoptosis by mitochondrial outer membrane permeabilization	Reactome	R-HSA-180897	SLC25A6; SLC25A5	292; 293	3	3	0.00682379	0.0442585
TNF signaling pathway - Homo sapiens (human)	KEGG	path:hsa04668	TNFAIP3; ITCH; TAB2; CREB1; PIK3CG; PIK3R5; MAPK1; MAP3K14; CASP8; PIK3CA; ATF6B; ATF2	23118; 1385; 5290; 5294; 83737; 9020; 841; 1386; 1388; 7128; 5594; 23533	110	110	0.00698773	0.0451628
Separation of Sister Chromatids	Reactome	R-HSA-2467813	STAG1; UBC; CLASP1; AHCTF1; STAG2; RAD21; PDS5A; PDS5B; NDEL1; PPP2R5E; NUP43; MAPRE1; PPP2R5C	81565; 25909; 5885; 10735; 23332; 23047; 348995; 22919; 5527; 10274; 23244; 5529; 7316	124	124	0.00711419	0.0458194
IGF signaling	INOH	None	SOS2; PIK3CA; NRAS; MAPK1; BRAF; RAF1	673; 4893; 5594; 5894; 6655; 5290	36	36	0.00714473	0.0458557
Signaling by VEGF	Reactome	R-HSA-194138	CSF2RB; PTK2; CYFIP2; AKAP9; CTNND1; RAF1; AXL; CALM2; PIK3CA; NRAS; MAPK1; JAK1; HSP90AA1; RHOA; RASA1; ABI1; ROCK1; ITGAV; BRAF; UBC; PPP2R5E; CDC42; PAK2; PPP2R5C	558; 3320; 26999; 5594; 5894; 1439; 10006; 5921; 5062; 1500; 5529; 10142; 998; 673; 805; 5747; 5527; 3716; 4893; 7316; 387; 6093; 3685; 5290	290	289	0.00724877	0.0463619
mtor signaling pathway	BioCarta	mtorpathway	EIF4E; PIK3CA; EIF4G1; EIF4B; TSC1	1981; 1977; 7248; 5290; 1975	26	26	0.00744727	0.0466595
ID	NetPath	Pathway_ID	ELK3; SMURF2; ID2; MAPK1; RAF1	2004; 3398; 64750; 5594; 5894	26	26	0.00744727	0.0466595
EPO Receptor Signaling	Wikipathways	WP581	RAF1; MAPK1; PTPRC; RASA1; PIK3CG	5294; 5921; 5788; 5894; 5594	26	26	0.00744727	0.0466595
Cytosolic tRNA aminoacylation	Reactome	R-HSA-379716	KARS; QARS; GARS; PPA1; WARS	5859; 5464; 3735; 2617; 7453	26	26	0.00744727	0.0466595
skeletal muscle hypertrophy is regulated via akt-mtor pathway	BioCarta	igf1mtorpathway	EIF4E; PABPC1; EIF4G1; EIF2S3; PIK3CA	26986; 1977; 1968; 1981; 5290	26	26	0.00744727	0.0466595
regulation of eif-4e and p70s6 kinase	BioCarta	eif4pathway	EIF4E; PABPC1; EIF4G1; MAPK1; PIK3CA	26986; 5594; 1977; 1981; 5290	26	26	0.00744727	0.0466595
Cytokine Signaling in Immune system	Reactome	R-HSA-1280215	IL7R; CSF2RB; PTK2; IL6ST; TAB2; ADAM17; PTPN2; RAF1; PELI1; PPM1B; PIK3CA; NRAS; MAPK1; JAK1; LYN; MYD88; CUL1; ARIH1; EIF4E; CALM2; RASA1; STAT2; BRWD1; UBE2N; SYK; EIF4G2; EIF4G1; EIF2AK2; AKAP9; PIAS1; MAP3K14; BRAF; UBC; PPP2R5E; EIF4A2; PPP2R5C	7334; 54014; 6868; 57162; 1982; 4893; 7316; 673; 5894; 5921; 1981; 3572; 5527; 9020; 805; 8454; 4615; 10142; 23118; 1977; 5495; 3716; 25820; 1974; 5747; 5290; 6850; 4067; 6773; 8554; 5610; 5594; 3575; 1439; 5529; 5771	487	486	0.00754462	0.0471091
MAPK1 (ERK2) activation	Reactome	R-HSA-112411	MAPK1; JAK1; IL6ST	3572; 5594; 3716	9	9	0.0076639	0.0475316
cd40l signaling pathway	BioCarta	cd40pathway	MAP3K1; MAP4K4; TNFAIP3	7128; 4214; 9448	9	9	0.0076639	0.0475316
Hemostasis	Reactome	R-HSA-109582	CD74; CSF2RB; PTK2; RHOG; HSPA5; ATP2A3; DOCK2; ITGA4; GLG1; STXBP3; ABL1; CBX5; DOCK10; MAFG; CALM2; RAF1; NRAS; GNB4; PIK3CG; PIK3R5; MAPK1; JMJD1C; LYN; SIN3A; ITGAX; CD63; PHACTR2; CD44; CD47; JAK1; OLA1; PRKAR1A; LCP2; RHOA; PLEK; ATP2B4; SELL; CAPZA1; SYK; KIF5B; PSAP; ITGAV; GNA13; PIK3CA; PPP2R5E; CDC42; CD109; PPP2R5C	6402; 10672; 5341; 3799; 391; 2734; 4893; 960; 489; 5894; 55619; 135228; 3937; 5294; 3685; 221037; 967; 6814; 805; 998; 5527; 5573; 29789; 3687; 961; 25; 23468; 5660; 829; 23533; 3716; 9749; 5747; 387; 5290; 6850; 4067; 3676; 5529; 5594; 3309; 972; 1439; 4097; 1794; 25942; 59345; 493	693	692	0.00770025	0.0475968
IL-7 signaling	INOH	None	IL7R; TGFBR2; TGFBR1; PTK2; PRKCI; SYK; PIK3CA; MAP3K1; PRKAA1; INSR; MAPK1; MAP3K14; PRKAR1A; JAK1; RAF1; PAK2; BRAF	3643; 7048; 4214; 5747; 5894; 5062; 5573; 673; 5562; 3716; 5594; 3575; 7046; 5584; 5290; 9020; 6850	185	183	0.00773567	0.0476559
Insulin Signalling	SMPDB	SMP00391	INSR; MAPK1; RAF1; PIK3CG	5294; 3643; 5894; 5594	17	17	0.00787624	0.0480398
4-hydroxytamoxifen, Dexamethasone, and Retinoic Acids Regulation of p27 Expression	Wikipathways	WP3879	EIF4E; MAPK1; RAF1; TSC1	5594; 1977; 7248; 5894	17	17	0.00787624	0.0480398
TGF-beta receptor signaling in EMT (epithelial to mesenchymal transition)	Reactome	R-HSA-2173791	TGFBR2; RHOA; TGFBR1; UBC	7316; 387; 7046; 7048	17	17	0.00787624	0.0480398
G beta:gamma signalling through PI3Kgamma	Reactome	R-HSA-392451	CSF2RB; GNB4; PIK3CG; PIK3R5; PIK3CA; JAK1; RHOA	5294; 3716; 387; 59345; 23533; 1439; 5290	48	48	0.00796684	0.0484321
Signaling by Insulin receptor	Reactome	R-HSA-74752	CSF2RB; ATP6V1D; PTK2; ATP6V1A; PRKAA1; INSR; RAF1; TSC1; CALM2; PIK3CA; NRAS; MAPK1; JAK1; ATP6V0B; EIF4E; RASA1; EIF4B; EIF4G1; AKAP9; BRAF; UBC; PPP2R5E; PPP2R5C	3643; 5594; 5894; 1439; 7316; 5921; 51382; 7248; 5529; 1981; 10142; 1975; 673; 805; 5562; 5747; 523; 5527; 5290; 3716; 4893; 533; 1977	278	276	0.00812918	0.0492564
Post NMDA receptor activation events	Reactome	R-HSA-438064	CALM2; AKAP9; CREB1; MAPK1; BRAF; RAF1	10142; 805; 5594; 673; 5894; 1385	37	37	0.00818617	0.0492775
adenosine ribonucleotides <i>de novo</i> biosynthesis	HumanCyc	PWY-7219	ATP6V0B; ATP6V1D; ATP6V1A; ATP5A1; ATP5B; ATP5F1	51382; 515; 533; 523; 498; 506	37	37	0.00818617	0.0492775
JAK STAT pathway and regulation	INOH	None	CSF2RB; IL7R; PTK2; PSMD6; PSMD1; PRKAA1; IL6ST; INSR; RAF1; STAT2; MAP3K1; NRAS; MAPK1; JAK1; PSMC5; PRKCI; TGFBR2; TGFBR1; PRKAR1A; PSMD2; SOS2; SYK; MAP3K14; BRAF; PAK2	6773; 3643; 7048; 4214; 5747; 5894; 5062; 9861; 5573; 1439; 6655; 5707; 673; 3572; 5562; 3716; 5594; 4893; 3575; 5705; 7046; 5708; 5584; 9020; 6850	310	308	0.00822491	0.0493495
Clathrin derived vesicle budding	Reactome	R-HSA-421837	AP3B1; SNX2; AP1G1; HSPA8; ACBD3; PIK3C2A; AP3S1; GOLGB1; CLINT1	3312; 2804; 6643; 164; 64746; 1176; 8546; 9685; 5286	73	73	0.00852447	0.0503272
trans-Golgi Network Vesicle Budding	Reactome	R-HSA-199992	AP3B1; SNX2; AP1G1; HSPA8; ACBD3; PIK3C2A; AP3S1; GOLGB1; CLINT1	3312; 2804; 6643; 164; 64746; 1176; 8546; 9685; 5286	73	73	0.00852447	0.0503272
Cleavage of Growing Transcript in the Termination Region	Reactome	R-HSA-109688	SRSF7; SLBP; ZC3H11A; SRSF9; SLU7; CASC3; SRSF6; SRSF11; WDR33	22794; 8683; 55339; 9295; 10569; 9877; 7884; 6432; 6431	73	73	0.00852447	0.0503272
RNA Polymerase II Transcription Termination	Reactome	R-HSA-73856	SRSF7; SLBP; ZC3H11A; SRSF9; SLU7; CASC3; SRSF6; SRSF11; WDR33	22794; 8683; 55339; 9295; 10569; 9877; 7884; 6432; 6431	73	73	0.00852447	0.0503272
Post-Elongation Processing of the Transcript	Reactome	R-HSA-76044	SRSF7; SLBP; ZC3H11A; SRSF9; SLU7; CASC3; SRSF6; SRSF11; WDR33	22794; 8683; 55339; 9295; 10569; 9877; 7884; 6432; 6431	73	73	0.00852447	0.0503272
GTP hydrolysis and joining of the 60S ribosomal subunit	Reactome	R-HSA-72706	EIF3I; EIF4G1; RPS4Y1; EIF3M; RPL4; EIF3D; EIF3E; EIF3K; EIF4E; EIF4A2; RPL19; EIF2S3; EIF4B	6124; 3646; 8664; 6192; 10480; 8668; 1968; 6143; 1981; 27335; 1975; 1977; 1974	129	127	0.00864867	0.0508973
SMAD2/SMAD3:SMAD4 heterotrimer regulates transcription	Reactome	R-HSA-2173796	SMAD4; SP1; RNF111; TFDP2; UBC	7029; 4089; 6667; 7316; 54778	27	27	0.00878266	0.0515212
Cellular responses to stress	Reactome	R-HSA-2262752	MAP4K4; HSPA5; HSPA8; PRKAA1; CAT; ATR; TNRC6A; CBX6; RB1CC1; NUP43; TSC1; ATG16L1; GABARAP; MAPK1; SUZ12; PHC2; TXNRD1; PHC3; SP1; HIF1A; VCP; ATG12; RAE1; DNAJC7; H2AFZ; NUP153; NUP155; UBC; HSP90AA1; TFDP2	9972; 55054; 9140; 3312; 8480; 5562; 1912; 9821; 545; 7316; 7266; 6667; 80012; 7415; 7029; 23512; 27327; 7248; 3320; 11337; 3015; 348995; 9448; 847; 23466; 7296; 5594; 3309; 9631; 3091	393	391	0.00881266	0.0515331
VEGF signaling pathway - Homo sapiens (human)	KEGG	path:hsa04370	PTK2; PIK3CA; NRAS; PIK3CG; PIK3R5; MAPK1; RAF1; CDC42	5894; 4893; 5290; 5294; 5594; 998; 23533; 5747	61	61	0.0089227	0.0516843
Coregulation of Androgen receptor activity	PID	ar_pathway	NCOA4; TMF1; CASP8; KDM4C; APPL1; PIAS1; MED1; ZMIZ1	7110; 8031; 23081; 841; 8554; 57178; 26060; 5469	61	61	0.0089227	0.0516843
Signaling by BRAF and RAF fusions	Reactome	R-HSA-6802952	AP3B1; MACF1; NRAS; AKAP9; MAPK1; ZC3HAV1; RAF1; BRAF	10142; 8546; 56829; 5594; 4893; 5894; 23499; 673	61	61	0.0089227	0.0516843
Cellular response to heat stress	Reactome	R-HSA-3371556	VCP; HSPA8; HSPA5; DNAJC7; NUP43; NUP153; MAPK1; ATR; RAE1; NUP155; HSP90AA1	7266; 9972; 5594; 3309; 9631; 7415; 348995; 8480; 3312; 545; 3320	100	100	0.0090295	0.052139
Signaling pathways regulating pluripotency of stem cells - Homo sapiens (human)	KEGG	path:hsa04550	PCGF5; RIF1; PIK3CA; NRAS; PIK3CG; SMAD4; PIK3R5; MAPK1; JAK1; APC; KAT6A; IL6ST; RAF1; ID2	3716; 5290; 5294; 5894; 4893; 324; 3398; 7994; 84333; 55183; 5594; 23533; 3572; 4089	142	142	0.00907013	0.0522099
Fibroblast growth factor-1	NetPath	Pathway_Fibroblast__growth__factor-1	PTTG1IP; PTPN18; CDV3; ITGAV; MAPK1; CLINT1; HSP90AA1; PTK2; CSNK2A1	26469; 9685; 55573; 5594; 5747; 3320; 1457; 754; 3685	74	74	0.00930033	0.0533683
Signaling by ERBB4	Reactome	R-HSA-1236394	ITCH; TAB2; ADAM17; NRAS; PIK3CA; UBC	6868; 23118; 83737; 7316; 4893; 5290	38	38	0.0093323	0.0533854
Choline metabolism in cancer - Homo sapiens (human)	KEGG	path:hsa05231	SOS2; SP1; NRAS; HIF1A; PIK3CG; PIK3R5; MAPK1; PIK3CA; GPCPD1; RAF1; TSC1	6667; 3091; 7248; 5290; 5294; 5894; 4893; 56261; 5594; 23533; 6655	101	101	0.00970424	0.0553412
Pathway_PA165959425	PharmGKB	PA165959425	NRAS; MAPK1; RAF1; BRAF	673; 5894; 5594; 4893	18	18	0.00974458	0.0553998
agrin in postsynaptic differentiation	BioCarta	agrpathway	PTK2; ARHGEF6; SP1; MAPK1; GIT2; PAK2; CDC42	5062; 9815; 9459; 998; 5747; 6667; 5594	51	50	0.00994612	0.0563716

## Sheet: Upstream regulators
Table S2C: Upstream regulators of the variable genes
Term	Overlap	P-value	Adjusted P-value	Old P-value	Old Adjusted P-value	Z-score	Combined Score	Genes
KDM5B_21448134_ChIP-Seq_MESCs_Mouse	358/3724	1.72524e-60	5.5294e-58	0.0000000000000000000000000000000000000000000000000000000000000000000000000000000000000000000000000000000000000000000000000000000000000000000000000000000000000000000000000090842605833826399319837681572298131557273598652118139162453072307791961169801220343871221952128968583770714765634686858375061301498979837174414143116540926921113361832659682152976957002838398512730526223616311759595863836771360…	0.0000000000000000000000000000000000000000000000000000000000000000000000000000000000000000000000000000000000000000000000000000000000000000000000000000000000000000000000029115055169741361414084368773738573616709534740562152222542592357314882896443885291596610289039707330562301510991983683573972693754370507599897277327912071617692374514753131859517004360983240942238328385743660999909408116214011252…	-1.00248	137.951	EIF4A2;CYFIP2;ATF2;HNRPDL;PANK3;PITPNB;HNRNPU;JMJD1C;PPP2R2A;GHITM;PWP1;CCAR1;TIAL1;PNN;ALKBH5;GOLGA4;HERC1;DPYSL2;PSMD2;GPBP1;LUC7L;PSMD1;VPS35;UBAP2L;CCNL1;RNF111;EIF2A;SEC63;MED1;PRKCI;CSNK2A1;ARRDC3;RC3H1;DICER1;GAPVD1;ATG12;DYNC1LI1;KARS;PRKAR1A;ZC3H11A;PSME4;UQCRC2;SLBP;MACF1;SAR1A;RPN2;RPN1;NMD3;IQGAP2;HIF1A;GLG1;MTDH;MBTD1;ATP5B;SCFD1;SNX2;SEC14L1;SPAST;PDCD10;RAD21;MIER1;SSR1;LTA4H;B3GAL…
CREB1_23762244_ChIP-Seq_HIPPOCAMPUS_Rat	221/2393	2.93178e-31	6.26425e-29	0.00000000000000000000000000000000000000000000000000000000000000000000000000000000000000000000003741783943355201906255415166516864436083303353956804502640465469924949062552867789197088709780721304214829231033904303543189862761634517548483455756339994999933969134272896611969367005957979488490721008131429787323293678237066234824881316711753242998383939266204833984375	0.00000000000000000000000000000000000000000000000000000000000000000000000000000000000000000000342640501098669197997597853095505486326902745578520468444554060067930905898754014703037052918406600870958118663308399769166885126440425763535516011451809223253631127718435035566323393293786611575230802344059550092347914230302315108378508057285216636955738067626953125	-1.29319	90.9169	EIF4A2;ATF2;HNRPDL;PANK3;JMJD1C;GHITM;THUMPD1;RBPJ;PWP1;DCAF7;TIAL1;ALKBH5;ZMIZ1;GPBP1;BBX;LUC7L;CCNL1;SOX4;EIF2A;CSNK2A1;SACM1L;NGDN;TMEM85;ATG12;MED6;SOAT1;ZC3H11A;CRYZL1;TXNIP;HECA;TRIB1;EZR;SAR1A;RPN2;GABARAP;ATP5B;CYB5R4;LTA4H;B3GALNT2;IRF2BP2;BRAF;HNRNPK;QARS;FUBP3;ID2;ANP32E;CALM2;ATG2B;CPEB4;CEP57;CSRNP1;SETD5;TOP2B;ARF4;DAZAP2;USPL1;CTCF;SMG7;N4BP2L2;WDR43;HERPUD1;NIPBL;ING3;XPO4;SPTLC2;…
PPARG_23326641_ChIP-Seq_C3H10T1-2_Mouse	80/838	5.69358e-12	1.3517e-10	3.68053e-34	2.71175e-33	-2.81741	72.9474	EIF4A2;TOP2B;OXNAD1;ACAA2;CSE1L;PITPNB;INTS10;ZFAND5;DDX42;HNRNPU;CTDSPL2;NR3C1;WDR43;ALKBH5;AP1G1;KIF5B;ARIH1;KPNA2;CCDC93;KPNA1;NDEL1;HMGN1;ACTR3;RBM17;HSP90AA1;MORC3;SHPRH;SACM1L;VPS13A;AP3B1;ASH1L;ARID1A;FBXO11;RUNX2;RAB33B;DYNC1LI1;ZFYVE16;RAP2B;TBL1XR1;PRPF3;GARS;ERGIC3;RAF1;GTF3C1;ZFP106;ROCK1;STX16;RNF38;BRP44;PDS5B;SAMHD1;TOB1;ZFP36L2;STRN3;RAD21;UBC;GPBP1L1;PAG1;ZC3H15;B3GALNT2;SLMO2;YT…
NUCKS1_24931609_ChIP-Seq_HEPATOCYTES_Mouse	69/588	1.13146e-14	4.05746e-13	1.50008e-34	1.13124e-33	-2.19068	70.3487	ATF2;ARF4;CSE1L;ZFAND5;TNFAIP3;NR3C1;ZFP36;ZMIZ1;SIN3A;RB1CC1;ITGAV;KPNA2;RNF111;APPL1;JAK1;KPNA1;ACTR3;HSP90AA1;SMARCC2;CSNK2A1;APAF1;NCOA4;TSC1;RHOA;TGFBR1;TGFBR2;ZFYVE16;CREB1;RASA1;TCP1;STRAP;IL6ST;ATF6;GAPDH;VAMP3;PPP1R15A;TMF1;ROCK1;CBFB;IREB2;TGFBRAP1;CUL1;HIF1A;MALT1;MTDH;HSP90B1;CDC42;MAPK1;EIF4E;EIF4B;PAG1;MAP4K4;LYN;GIT2;HSPA8;SMAD4;MAP3K1;KDM4C;INSR;EIF2AK2;NUP153;IBTK;APC;MAFG;ID2;AB…
SPI1_23547873_ChIP-Seq_NB4_Human	258/3198	1.41783e-27	2.27207e-25	0.000000000000000000000000000000000000000000000000000000000000000000000000000000000000000000000000000135856215005637286746681275399443261633333592110789667294070538474201508934221935703857087834771040215411932246186660616936638834498734852154340400472152110476447609700194811716808039578636128683357294953541252146009140251603841339785653296386332133938168453823891468346118927001953125	0.00000000000000000000000000000000000000000000000000000000000000000000000000000000000000000000000001741676676372269964826028836844748304004040623083343888872883539277132596094306726686018568677915362126950904469270407269902970491705684703256802816691730660137789931297665961747405772737074818690932343805873954324590068973790882738119571541968166883407320710830390453338623046875	-1.09007	67.3891	PANK2;PANK3;LST1;JMJD1C;RBPJ;DCAF7;ELK3;PSMD6;ALCAM;HERC1;RASSF5;UBAP2L;CCNL1;RNF111;MED1;BROX;NGDN;KIAA0494;GAPVD1;ATG12;PRKAR1A;ZC3H11A;TXNIP;EZR;TRIB1;FLII;ZBTB1;IQGAP2;GABARAP;PIK3R5;MBTD1;CYB5R4;PTDSS1;SNX2;SEC14L1;SPAST;PDCD10;MIER1;LTA4H;ZNF267;LYN;PHC2;BCL11A;MYO5A;LYZ;C12ORF75;GLUD1;STAG2;WNK1;GOLGB1;HNRNPF;FUBP1;CPEB4;ARF4;OLA1;CTCF;SMG7;CLINT1;WDR43;HERPUD1;NIPBL;FAM102B;SERP1;MIS18BP1…
TCF7_22412390_ChIP-Seq_EML_Mouse	170/2000	1.09492e-19	1.16974e-17	0.00000000000000000000000000000000000000000000000000000000000000000090296308960509994551808263468172700794631865471017969542928999225371569792324770822883925770154411181090313118643433542783737828482071059130471732164798764031261456459998004930866954964585602283477783203125	0.00000000000000000000000000000000000000000000000000000000000000004823327836973908887722026550209866295345993247657106652752454792585846254204118307725465034958597663376796004394336375045244757935369716239391993863438586891850302917905679578325361944735050201416015625	-1.51492	66.139	HNRPDL;CERK;DENND5B;ZFAND5;HNRNPU;ARID4B;NR3C1;RBPJ;IFI30;ELK3;ALKBH5;ZFP36;ZMIZ1;GPBP1;BBX;KPNA4;CCNL1;ARID2;SOX4;SEC63;KCMF1;PPP1R16B;MORC3;USP7;CEP135;TSPYL1;SMARCC2;TPM3;ARRDC3;ARID5B;DNAJB14;NEAT1;GAPVD1;FBXO11;NRBP1;RSBN1;TBL1XR1;MORF4L2;TXNIP;PHIP;MATR3;ADNP;TRIB1;ANKRD17;DDX6;ZCCHC6;ZBTB1;DCUN1D1;PDS5B;PDS5A;TOR1AIP1;ZFP36L2;FAM160B1;SNX4;CYB5R4;EBP;SGPL1;UBR5;UBC;MIER1;SSR1;SLC38A2;B3GAL…
HOXB4_20404135_ChIP-ChIP_EML_Mouse	144/1824	5.87303e-14	1.79267e-12	1.98733e-52	4.39269e-51	-2.16255	65.8839	OXNAD1;HNRPDL;PLEKHB2;GOLT1B;LST1;GHITM;PNN;RGS1;ARL6IP5;BBX;LUC7L;CPNE3;CCNL1;RNF111;SOX4;KPNA1;TSPYL1;ARRDC3;UBE4A;ARID5B;RSBN1;MED6;ADAM17;MORF4L2;CRYZL1;WDFY1;SUCLG1;MATR3;TRIB1;ZFP106;ATP6V1A;DDX6;VCP;IREB2;RPN1;DCUN1D1;GABARAP;OSGEP;MTDH;UBE2J1;ATP5B;SCFD1;EBP;PTDSS1;SEC14L1;RAD21;LTA4H;PDZD8;TBC1D15;OSBPL9;LYN;CD164;HSPA8;NONO;BSDC1;NUP153;HOOK3;SSH2;CLK4;GLUD1;PTPRC;QARS;SELL;SP1;WNK1;ATG…
ZFX_18555785_ChIP-Seq_MESCs_Mouse	244/3249	1.94822e-21	2.49761e-19	0.0000000000000000000000000000000000000000000000000000000000000000000000000000000000000002368834338485140321630583657126107216224081900157594196784131387031394860417829976176357319571198593613118398055035141042562375483494893371869288517673428314737347601365677717564629014826751427983341430762330632499301774629429928609170019626617431640625	0.000000000000000000000000000000000000000000000000000000000000000000000000000000000000018980285137112186771255120337768100953990400155415996965995060022632085439453046120263813222930527770609875722024756682389514707713161610865709053042588874102006713798030322694139225851607682681538015415987469790282116122170918970368802547454833984375	-1.38023	65.8195	EIF4A2;CYFIP2;ATF2;PANK2;PANK3;CERK;PITPNB;ARPC5L;THUMPD1;PWP1;CCAR1;PNN;ALKBH5;PSMD6;PSMD2;BBX;LUC7L;PSMD1;VPS35;UBAP2L;CCNL1;SEC63;SMARCC2;TSPYL1;FNBP1;STARD7;SACM1L;RC3H1;TMEM85;DICER1;ZFYVE16;PRKAR1A;ZC3H11A;AKAP9;CRYZL1;UQCRC2;RPN2;FLII;RPN1;ZBTB1;NMD3;ZC3HAV1;PTTG1IP;IQGAP2;HIF1A;GLG1;MTDH;UBE2J1;SNX4;ATP5B;PTDSS1;SNX2;SPAST;PDCD10;MIER3;RAD21;SSR1;B3GALNT2;TMEM50B;MYO5A;PHC3;FUBP3;FUBP1;AN…
FOXO1_25302145_ChIP-Seq_T-LYMPHOCYTE_Mouse	169/2000	2.63203e-19	2.10891e-17	0.00000000000000000000000000000000000000000000000000000000000000000523487804490354481392871021496387931668187161023543693043811908444644172400627611093285358748117915278714550288709319547108084088071993533036042954905562407557956423886924568478207220323383808135986328125	0.000000000000000000000000000000000000000000000000000000000000000223703788452211478833686112036446761477595072796922476053332844361285879317946305610971170439961433914001416567159154875864911796004781777166889198347239579964425282287976415318553335964679718017578125	-1.43874	61.5514	CYFIP2;ATF2;TES;CERK;HNRNPU;PRDM2;PRDM1;NR3C1;RBPJ;SAT1;DCAF7;FAM107B;PPP1CB;DOCK10;RGS2;ZFP36;ZMIZ1;RGS1;ARL6IP5;BBX;PIP4K2A;KPNA4;SOX4;KPNA1;MBNL1;FNBP1;TPM3;SACM1L;ARRDC3;RC3H1;ARID5B;TSC1;TBL1XR1;PRPF3;TXNIP;PHIP;SUCLG1;ADNP;IL6ST;EZR;NSMAF;DDX6;RPN1;BRP44;PDS5B;IQGAP2;TOR1AIP1;ZFP36L2;MTDH;UBE2J1;PIK3R5;FAM160B1;PDCD10;MIER1;PAG1;ZC3H15;BPTF;ABCA1;MGEA5;SLMO2;MLL3;DENND4A;TMEM50A;CEP350;INSR…
NCOR_22465074_ChIP-Seq_MACROPHAGES_Mouse	169/2000	2.63203e-19	2.10891e-17	0.00000000000000000000000000000000000000000000000000000000000000000523487804490354481392871021496387931668187161023543693043811908444644172400627611093285358748117915278714550288709319547108084088071993533036042954905562407557956423886924568478207220323383808135986328125	0.000000000000000000000000000000000000000000000000000000000000000223703788452211478833686112036446761477595072796922476053332844361285879317946305610971170439961433914001416567159154875864911796004781777166889198347239579964425282287976415318553335964679718017578125	-1.43815	61.5259	FAM49A;CYFIP2;NDUFA12;ZFAND5;LST1;HNRNPU;PRDM1;PWP1;DCAF7;ELK3;DOCK10;ALKBH5;RGS2;ZFP36;ALCAM;RGS1;CPNE3;CCDC93;SEC63;MORC3;AGTPBP1;ARRDC3;RC3H1;ARID5B;PRPF4B;FBXO11;RSBN1;PRKAR1A;ZC3H11A;PSME4;WDFY1;IL6ST;ATF6;ZFP106;ZCCHC6;PXK;INO80D;TMED10;SAR1A;ZBTB1;UBR4;BRP44;TOR1AIP2;ZC3HAV1;IQGAP2;HIF1A;GABARAP;TOR1AIP1;ZFP36L2;MTDH;PIK3R5;MBTD1;INPP5B;UGCG;ATP5B;SBNO1;SNX4;SGPL1;SEC14L1;SNX2;PDCD10;UBC;P…
MYB_26560356_Chip-Seq_TH1_Human	164/2000	1.87573e-17	1.20234e-15	0.00000000000000000000000000000000000000000000000000000000000003087380188098456621974972070252353942111851559992678686429447006151164848682778797280654755794045854499825069473965617140227099538697827187358103066868049955961961217099087662063539028167724609375	1.16412e-60	-1.57962	60.8388	CYFIP2;PANK3;DCLRE1C;DENND5B;NDUFA12;HNRNPU;TXNDC12;CASC3;PRDM1;ENO1;CCAR1;TIAL1;DOCK10;PNN;PTAR1;RGS2;ZFP36;ALCAM;ZMIZ1;DPYSL2;RASSF5;KIF5B;ARL6IP5;PSMD1;KPNA2;CCNL1;PPP1R16B;BNIP3L;USP7;TPM3;RALGAPA2;ARID5B;PRPF4B;NEAT1;NRBP1;RSBN1;TBL1XR1;ZC3H11A;MORF4L2;PRPF3;WDFY1;S100A4;ATF6;SLBP;DDX6;MACF1;ZNF791;PXK;SLC41A2;UBR4;PDS5B;TOR1AIP1;ZFP36L2;HSP90B1;UBE2J1;UBR5;UBC;SLC38A2;ZNF267;OSBPL9;IQSEC1;T…
VDR_23849224_ChIP-Seq_CD4+_Human	178/2231	8.71524e-18	6.20719e-16	0.0000000000000000000000000000000000000000000000000000000000000000032467006485180692701679405778418325621168505936504737923393325743872301236224869613879509743175744201950624073967271129827711889586683266775532313286930708091417019378610575586208142340183258056640625	0.000000000000000000000000000000000000000000000000000000000000000160087316592314021854233303554981119970220912023518524195226515204225380643928327772189270436635213087756219546623960147267215207883958877703404066767249014336359225207928602685569785535335540771484375	-1.47165	57.8085	EIF4A2;ATF2;OXNAD1;RIF1;NDUFA12;CASC4;JMJD1C;CASC3;THUMPD1;DCAF7;PPP1CB;PNN;PSMD6;GOLGA4;HERC1;DPYSL2;ZNF207;ARL6IP5;PSMD1;PMPCB;CCNL1;EIF2A;BNIP3L;MED1;MORC3;TSPYL1;STARD7;SACM1L;ALG13;DNAJB14;TMEM85;TSC1;NRBP1;RSBN1;ERMN;MED6;ADAM17;KARS;ZC3H11A;PPIF;SUCLG1;HECA;UQCRC2;RAF1;ZNF791;INO80D;ZNF394;TMED10;STXBP3;COPB1;IREB2;SEL1L;DAPP1;PDS5A;MTDH;SCFD1;PTDSS1;UBC;ZNF148;SLC38A2;ATP6V1D;AKIRIN2;NUP1…
MYC_22102868_ChIP-Seq_BL_Human	71/797	1.96939e-09	3.00567e-08	1.0677e-28	5.51934e-28	-2.7839	55.8048	CSRNP1;GPI;MCFD2;CIITA;USPL1;DCLRE1C;GDI2;ARPC5L;PRDM2;ADAR;CTCF;CHD3;TIAL1;ZFP36;DPYSL2;ARIH1;KPNA2;ARID2;C3ORF58;KLF10;KLF13;SYK;USP3;TUBB;C14ORF43;BAZ1A;PPP2R5C;GPCPD1;ARID1A;RNF168;AIM1;NFX1;TBL1XR1;PPIF;PABPC1;ADNP;TRIB1;GAPDH;TMED10;CBFB;CCDC69;TGFBRAP1;CUL1;UBR4;ZFP36L2;RAB21;GNA13;SBNO1;UCP2;NDUFV2;SLC38A2;RPL19;CD164;HSPA8;CBX6;IQSEC1;BCL11A;INSR;IRF2BP2;FOXN2;AZIN1;STAG1;SON;ERCC1;HNRNP…
CLOCK_20551151_ChIP-Seq_293T_Human	46/407	1.18867e-09	2.0051e-08	9.00672e-23	2.97593e-22	-2.46651	50.6879	PPP1R15B;DAZAP2;DDX3X;RPN2;PDHB;MTDH;HSP90B1;HERPUD1;SNX4;BCLAF1;RGS2;SGPL1;UBC;SSR1;BNIP2;MAPK1;UBAP2L;SF3B1;ATP6V1D;EIF4B;NDEL1;ABCA1;OSBPL9;BNIP3L;MGEA5;HSP90AA1;HSPA5;USP3;CEP350;PRPF4B;UBE2G1;COQ10B;RUNX2;PTK2;PER2;ADAM17;SNRK;STK24;TMEM33;MORF4L2;FUBP1;UQCRC2;SLC25A5;CALM2;PTPN2;VAMP3
PU_27001747_Chip-Seq_BMDM_Mouse	160/2000	4.92792e-16	2.63233e-14	2.82275e-59	9.52306e-58	-1.42439	50.2048	CYFIP2;PLEKHB2;ZFAND5;LST1;HNRNPU;JMJD1C;PRDM1;NR3C1;PWP1;ELK3;FAM107B;DOCK10;ALKBH5;RGS2;ZMIZ1;RGS1;RASSF5;PSMD1;ENPP4;ARID2;CCDC93;KPNA1;SEC63;MBNL1;AGTPBP1;TSPYL1;ARRDC3;RC3H1;ARID5B;DICER1;LEMD3;FBXO11;ZFYVE16;SOAT1;PRKAR1A;CRYZL1;WDFY1;HECA;TRIB1;ATF6;LRRC58;PXK;INO80D;SAR1A;YTHDC2;UBR4;UBR3;TOR1AIP2;SLC1A4;PTTG1IP;HIF1A;TOR1AIP1;ZFP36L2;HSP90B1;PIK3R5;MBTD1;ATP5B;SGPL1;SNX2;UBR5;PSAP;SSR1;L…
NELFA_20434984_ChIP-Seq_ESCs_Mouse	151/2000	4.7582e-13	1.22e-11	8.46158e-53	1.9371e-51	-1.75943	49.9216	EIF4A2;ATF2;HNRPDL;ACAA2;NDUFA12;PITPNB;CSE1L;ZFAND5;CASC4;ARPC5L;HNRNPU;ARID4A;ENO1;IFI30;PPP1CB;TIAL1;PNN;ALKBH5;ZFP36;PSMD2;KIF5B;LUC7L;VPS35;KPNA4;KPNA2;RNF111;HMGN1;KPNA1;BNIP3L;MORC3;FNBP1;STARD7;ARRDC3;TOMM34;DICER1;ATG12;NRBP1;RSBN1;PIAS1;DYNC1LI1;ADAM17;ZFYVE16;KARS;PPA1;PRPF3;PSME4;TXNIP;ADAM9;MATR3;UQCRC2;RAF1;SLBP;SLC1A4;NMD3;UBR1;PTTG1IP;HIF1A;TOR1AIP1;GLG1;ZFP36L2;HSP90B1;ATP5B;UBC;…
FOXA1_26769127_Chip-Seq_PDAC-Cell_line_Human	158/2000	2.4053e-15	1.186e-13	8.17325e-58	2.61953e-56	-1.43632	48.3481	PANK2;PANK3;ANKRD13D;DCLRE1C;PLEKHB2;CASC4;JMJD1C;PRDM1;GHITM;ENO1;TIAL1;ALCAM;ZMIZ1;RGS1;RASSF5;ZNF207;ARL6IP5;VPS35;KCMF1;MORC3;STARD7;USP3;ARRDC3;ARID5B;FBXO11;CCNB1IP1;RSBN1;PPA1;TBL1XR1;ZC3H11A;CMPK1;TXNIP;MATR3;IL6ST;TRIB1;ATF6;LRRC58;DDX6;INO80D;SAR1A;STXBP3;UBR4;DCUN1D1;PTTG1IP;C10ORF46;HIF1A;TOR1AIP1;FAM160B1;INPP5B;UGCG;SGPL1;BLOC1S2;UBC;MIER1;PSAP;LTA4H;SLC38A2;TBC1D15;OSBPL9;B3GALNT2;…
MYB_26560356_Chip-Seq_TH2_Human	156/2000	1.13596e-14	4.05746e-13	2.29829e-56	6.13834e-55	-1.49503	48.0035	CYFIP2;EIF4A2;TES;GOLT1B;TXNDC12;PRDM1;ENO1;SAT1;ELK3;CCAR1;DOCK10;ZFP36;ALCAM;RGS1;KIF5B;ARL6IP5;CCNL1;SOX4;KPNA1;SEC63;PPP1R16B;BNIP3L;MBNL1;USP7;FNBP1;RALGAPA2;SACM1L;ARID5B;PRPF4B;NEAT1;FBXO11;RSBN1;TBL1XR1;MORF4L2;WDFY1;HECA;S100A4;UQCRC2;TRIB1;EZR;ATF6;MACF1;TMED10;COPB1;SLC1A4;PTTG1IP;IQGAP2;PDS5A;TOR1AIP1;GLG1;FAM160B1;SEC14L1;RAD21;UBC;SLC38A2;ZNF267;OSBPL9;MGEA5;CD164;CBX6;NUP155;DENND4…
SMRT_22465074_ChIP-Seq_MACROPHAGES_Mouse	156/2000	1.13596e-14	4.05746e-13	2.29829e-56	6.13834e-55	-1.38269	44.3965	FAM49A;CYFIP2;ACAA2;CERK;ZFAND5;LST1;HNRNPU;ELK3;CCAR1;PPP1CB;TIAL1;DOCK10;ALKBH5;RGS2;ALCAM;HERC1;ZMIZ1;RGS1;GPBP1;PSMD1;PIP4K2A;ENPP4;SEC63;BNIP3L;ENTPD1;AGTPBP1;TSPYL1;FNBP1;RC3H1;FBXO11;RSBN1;RUNX2;ADAM17;ZFYVE16;SOAT1;PSME4;TXNIP;S100A4;ADNP;IL6ST;RAF1;TRIB1;NSMAF;LRRC58;PXK;TMED10;CBFB;NMD3;TOR1AIP1;HSP90B1;PIK3R5;PTDSS1;SGPL1;SNX2;UBC;PSAP;ABL1;SLC38A2;PDZD8;TBC1D15;PHC2;IQSEC1;CEP350;BRAF…
DMRT1_23473982_ChIP-Seq_TESTES_Mouse	160/2072	1.13938e-14	4.05746e-13	2.4381e-57	7.44199e-56	-1.37119	44.0231	ATF2;ACAA2;PITPNB;CASC4;JMJD1C;ENO1;NR3C1;RBPJ;IFI30;ELK3;DOCK10;GOLGA4;HERC1;DPYSL2;GPBP1;ENPP4;UBAP2L;CCNL1;RNF111;SOX4;EIF2A;BNIP3L;AGTPBP1;TSPYL1;ARRDC3;ARID5B;PRPF4B;LARP4B;NEAT1;PIAS1;SOAT1;ADAM9;PHIP;SUCLG1;MATR3;TRIB1;LRRC58;ANKRD17;ZCCHC6;INO80D;SAR1A;IREB2;UBR3;PDS5B;IQGAP2;HIF1A;GABARAP;HSP90B1;MTDH;MBTD1;SBNO1;SEC14L1;MIER3;UBC;SLC38A2;PDZD8;PAG1;BPTF;CBX5;IQSEC1;INSR;IRF2BP2;BRAF;FOX…
MAF_26560356_Chip-Seq_TH1_Human	154/2000	5.18948e-14	1.75077e-12	6.27439e-55	1.54688e-53	-1.42257	43.5159	CYFIP2;ANKRD13D;ARPC5L;PRDM2;PPP2R2A;PRDM1;ENO1;ELK3;DOCK10;RGS2;ZFP36;SLK;ALCAM;RASSF5;ARL6IP5;PIP4K2A;CCNL1;CEP135;SMARCC2;KIAA0494;ARID5B;NEAT1;FBXO11;ADAM17;SOAT1;PRPF3;WDFY1;CMPK1;TXNIP;S100A4;TRIB1;DDX6;ZNF791;UBR4;BRP44;CUL1;ZC3HAV1;IQGAP2;HIF1A;TOR1AIP1;ZFP36L2;INPP5B;UBC;MIER1;PSAP;SLC38A2;BPTF;OSBPL9;MGEA5;CD164;HSPA8;PHC2;TMEM50A;BSDC1;IRF2BP2;SSH2;C1ORF63;KLHL20;SELL;SP1;WNK1;HNRNPF;F…
CHD1_19587682_ChIP-ChIP_MESCs_Mouse	73/843	3.90602e-09	5.44296e-08	8.88132e-29	4.62839e-28	-2.18575	42.3178	BCAR3;RPL4;ATF2;RIF1;NDUFA12;INTS10;DDX42;TXNDC12;PPP1CB;TIAL1;GM2A;XPO4;AP1G1;KIF5B;KPNA4;KPNA2;APPL1;NDEL1;ACTR3;KCMF1;BNIP3L;MED1;PRKCI;NGDN;TMEM85;PRPF4B;MED6;TMEM33;TBL1XR1;PRPF3;PSME4;TXNIP;PFDN1;PABPC1;DLD;VAMP3;ZFP106;ATP6V1A;PPP1R15B;SEC23A;TMED10;DDX24;HSD17B11;RNF4;GLG1;PPM1G;SNX4;RAD21;GPBP1L1;SMNDC1;RPL19;MAP4K4;PTCD3;GIT2;SLMO2;MON2;CBX5;NDUFA4;PNO1;RSRC2;AZIN1;KLHL20;NAP1L4;CLK1;SP…
Upstream regulators	151/2000	4.7582e-13	1.22e-11	8.46158e-53	1.9371e-51	-1.37659	39.0589	CYFIP2;ANKRD13D;DCLRE1C;CTNND1;PRDM2;PPP2R2A;THUMPD1;ENO1;CCAR1;PPP1CB;TIAL1;ZFP36;ZMIZ1;ZNF207;ARL6IP5;VPS35;KPNA4;CCNL1;ARID2;SOX4;KCMF1;SACM1L;UBE4A;ARID5B;ATG12;NRBP1;RSBN1;DYNC1LI1;SOAT1;PPA1;TBL1XR1;ZC3H11A;PPIF;CMPK1;TXNIP;ADAM9;MATR3;S100A4;UQCRC2;RAF1;ATF6;ZFP106;VCP;CBFB;STXBP3;SEL1L;ANKRD12;BRP44;NMD3;PTTG1IP;PDS5B;FAM160B1;SCFD1;SGPL1;NDUFV2;SLC38A2;PDZD8;TBC1D15;B3GALNT2;MGEA5;PHC2;S…
MYCN_18555785_ChIP-Seq_MESCs_Mouse	158/2261	5.77987e-11	1.1227e-09	2.93228e-51	5.69573e-50	-1.6024	37.7751	EIF4A2;ATF2;OXNAD1;HNRPDL;ACAA2;RIF1;PITPNB;CTNND1;ARPC5L;ARID4A;ARID4B;ENO1;SAT1;CCAR1;GOLGA2;ALKBH5;DPYSL2;GPBP1;KPNA1;KCMF1;MORC3;TOMM34;ALG13;TMEM85;TSC1;DICER1;LEMD3;ADAM17;ZFYVE16;PPA1;ZC3H11A;MORF4L2;PRPF3;PSME4;AKAP9;WDFY1;PPIF;MATR3;ADNP;RAF1;LRRC58;ANKRD17;ATP6V1A;SLBP;DDX6;PXK;ANKRD12;ZBTB1;SLC1A4;HIF1A;GABARAP;OSGEP;GLG1;ZFP36L2;MTDH;MBTD1;SBNO1;SPAST;UBC;SSR1;ATP6V1D;BPTF;B3GALNT2;AB…
PKCTHETA_26484144_Chip-Seq_BREAST_Human	48/506	1.3948e-07	1.37549e-06	8.89424e-21	2.46805e-20	-2.30574	36.397	GTF3C1;RBM27;GPI;CIITA;ROCK1;CBFB;RNF38;PRDM2;SAMHD1;TOB1;WDR43;INPP5B;ALKBH5;RGS2;ALCAM;SEC14L1;ZMYM2;SPAST;UBC;PIP4K2A;ARIH1;CCNL1;CD55;KLF10;UPF2;ARFGEF2;RBM39;HSPA5;ELOVL5;ARRDC3;CMTM6;VPS13A;MSL2;IRF2BP2;ASH1L;NEAT1;C1ORF63;PTK2;PUM2;NAGK;RAP2B;APC;HNRNPH1;TBL1XR1;WDFY1;MXD1;TRIB1;EIF4G1
SFPI1_20887958_ChIP-Seq_HPC-7_Mouse	174/2369	5.77021e-14	1.79267e-12	1.04638e-59	3.72627e-58	-1.19374	36.3895	EIF4A2;OXNAD1;PANK2;TES;PANK3;CSE1L;ARPC5L;JMJD1C;ARID4A;ENO1;PWP1;PPP1CB;LUC7L;EIF2A;SEC63;PPP1R16B;MORC3;MBNL1;TSPYL1;SMARCC2;CSNK2A1;RC3H1;ALG13;PRPF4B;NRBP1;PPA1;SUCLG1;MATR3;S100A4;TRIB1;SAR1A;CBFB;RPN2;YTHDC2;IREB2;ZBTB1;UBR4;BRP44;UBR3;TOR1AIP2;NMD3;GABARAP;MBTD1;UGCG;CYB5R4;SPAST;UBC;LTA4H;ZC3H15;B3GALNT2;LYN;CD164;NUP155;HSPA5;DENND4A;BCL11A;BSDC1;MYO5A;ZBTB11;FOXN2;SSH2;ANKHD1;ZZEF1;PUM…
GATA3_27048872_Chip-Seq_THYMUS_Human	147/2000	8.10736e-12	1.73227e-10	5.261e-50	9.36751e-49	-1.41095	36.0333	CYFIP2;PLEKHB2;ZFAND5;NR3C1;DCAF7;RGS2;ZFP36;RGS1;GPBP1;ARL6IP5;PPP1R16B;USP7;USP3;KIAA0494;PRPF4B;NEAT1;FBXO11;PIAS1;PPA1;TXNIP;HECA;TRIB1;EZR;ATF6;COPB1;UBR3;SLC1A4;UBR1;PTTG1IP;IQGAP2;GABARAP;GLG1;MTDH;UBE2J1;PIK3R5;FAM160B1;ATP5B;SCFD1;EBP;PSAP;LTA4H;SLC38A2;PDZD8;ZC3H15;OSBPL9;B3GALNT2;AKIRIN2;SLMO2;MLL3;CBX5;ECD;IRF2BP2;C12ORF75;STAG1;PTPRC;PAN3;SELL;ATG16L1;ID2;GPR183;PPT1;DEGS1;FBXL5;BRWD…
CREB1_20920259_ChIP-Seq_GC1-SPG_Mouse	213/3057	8.88141e-15	4.05746e-13	0.000000000000000000000000000000000000000000000000000000000000000000000167880518275192768456737603874549471698738441827008377808300459962579806157038706558158318834916949396637539906113374812132016732375358706687095049508565986882603710754306713948125207025441341102123260498046875	0.0000000000000000000000000000000000000000000000000000000000000000000097828556558544146811122045820698964068654579207362717281902587359309054031651976946934395116486371837402276153110036127251452984513427404265718065298331607866884890973256660995360789456753991544246673583984375	-1.10601	35.7847	EIF4A2;ATF2;HNRPDL;CERK;HNRNPU;PPP2R2A;GHITM;THUMPD1;RBPJ;PWP1;PNN;ALKBH5;ALCAM;ZMIZ1;GPBP1;CCNL1;CCDC93;TSPYL1;ATG12;MED6;SOAT1;PSME4;AKAP9;HECA;UQCRC2;TRIB1;SLBP;SAR1A;IQGAP2;UBE2J1;ATP5B;CYB5R4;SEC14L1;RAD21;SSR1;IQSEC1;BRAF;WNK1;HNRNPF;ANP32E;CALM2;CEP57;TOP2B;ARF4;USPL1;GDI2;N4BP2L2;WDR43;ING3;CHMP1B;ARIH1;UBXN4;JAK1;RAB8B;NDEL1;CCT2;SYK;ELOVL5;MRPL47;COQ10B;NFX1;HNRNPH1;CANX;PELI1;STRAP;PAB…
BRD4_25478319_ChIP-Seq_HGPS_Human	169/2326	3.80273e-13	1.0598e-11	2.91931e-57	8.50582e-56	-1.24132	35.4991	RPL4;ATF2;TES;RIF1;PITPNB;CSE1L;ZFAND5;PRDM2;TXNDC12;CASC3;PRDM1;ENO1;NR3C1;ELK3;DOCK10;PSMD6;SLK;ALCAM;HERC1;ZMIZ1;DPYSL2;KIF5B;GPBP1;PSMD1;UBAP2L;EIF2A;KPNA1;KCMF1;NGDN;RC3H1;ARID5B;PRPF4B;FBXO11;RUNX2;PIAS1;KAT6A;CD109;PPIF;PHIP;EZR;NSMAF;MACF1;ZCCHC6;SAR1A;CBFB;STXBP3;YTHDC2;IREB2;ANKRD12;UBR4;HIF1A;TOR1AIP1;GLG1;MTDH;UGCG;CYB5R4;PTDSS1;MIER1;ABL1;NDUFV2;SLC38A2;PDZD8;ABCA1;AKIRIN2;SLMO2;HSPA…
BCL3_23251550_ChIP-Seq_MUSCLE_Mouse	75/858	1.55981e-09	2.4996e-08	8.69325e-30	4.88805e-29	-1.7462	35.4106	PANK2;USPL1;GHITM;SMG7;CCAR1;PPP1CB;ZMIZ1;KIF5B;ARIH2;MORC3;PLDN;CEP135;SMARCC2;RC3H1;NEAT1;COQ10B;GCFC1;RNF168;ADAM17;RAP2B;DNAJC7;NFX1;RASA1;CANX;TXNIP;S100A4;SGK3;CD47;ERGIC3;SRSF7;PAFAH1B2;PPP1R15B;ATP5A1;TGFBRAP1;SEL1L;BRP44;TOR1AIP2;UBR1;OSGEP;TOR1AIP1;GLG1;MRPL55;PPM1G;ATP5B;PSAP;NUP43;SHOC2;GPBP1L1;SMNDC1;EIF4B;TBC1D15;SMARCE1;RBM39;CD164;HSPA5;CMTM3;BSDC1;CLK1;PSMC5;ITCH;HNRNPK;XPNPEP1;E…
NCOR1_26117541_ChIP-Seq_K562_Human	147/2000	8.10736e-12	1.73227e-10	5.261e-50	9.36751e-49	-1.35325	34.5596	HNRPDL;ZFAND5;CASC4;ARPC5L;HNRNPU;JMJD1C;CASC3;PRDM1;THUMPD1;ENO1;RBPJ;SAT1;PNN;GOLGA4;HERC1;KIF5B;PIP4K2A;ARID2;RNF111;HMGN1;BNIP3L;FNBP1;TPM3;STARD7;USP3;TOMM34;PRPF4B;NEAT1;LEMD3;RSBN1;PPA1;TBL1XR1;PPIF;ADNP;IL6ST;SAR1A;CBFB;IREB2;ANKRD12;BRP44;ZC3HAV1;PTTG1IP;TOR1AIP1;GLG1;ZFP36L2;INPP5B;UGCG;SPAST;PDCD10;RAD21;UBC;MIER1;PSAP;ABL1;SLC38A2;ZNF267;CD164;HSPA5;IRF2BP2;LYZ;ANKHD1;KLHL20;SON;HNRNP…
CIITA_25753668_ChIP-Seq_RAJI_Human	44/459	3.47455e-07	3.09331e-06	2.61695e-19	6.63031e-19	-2.29583	34.1451	TMED10;ROCK1;SFSWAP;RPN1;INTS10;FAM208A;GHITM;NR3C1;RAB22A;SENP6;HLA-DMA;HLA-DMB;SF3B1;CD74;ARFGEF2;RBM39;FEM1A;DENND4A;CEP350;BROX;ATRX;UBE2G1;RSRC2;ZBTB11;OXSR1;ARID1A;USF1;TTC17;ASXL1;CLK1;PSMC5;HNRNPK;DNAJC7;CNOT1;KAT6A;HNRNPA2B1;HLA-DRA;CCDC43;QRICH1;KIAA0907;MAP3K14;EIF4G2;CPEB4;MXD4
MECOM_23826213_ChIP-Seq_KASUMI_Mouse	144/1951	1.02433e-11	2.11805e-10	3.82129e-49	6.62013e-48	-1.33523	33.7871	CYFIP2;OXNAD1;TES;DCLRE1C;ACAA2;CERK;ARPC5L;JMJD1C;PRDM1;DCAF7;FAM107B;DOCK10;RGS2;ZMIZ1;RGS1;OSBP;ARL6IP5;BBX;LUC7L;PIP4K2A;KPNA4;PPP1R16B;BNIP3L;MORC3;MBNL1;NGDN;NEAT1;GAPVD1;NRBP1;RSBN1;ADAM17;ZFYVE16;PPIF;TXNIP;UHRF1BP1;MATR3;TBC1D23;UQCRC2;TRIB1;ATF6;SLBP;ZCCHC6;PXK;CBFB;UBR4;DAPP1;SLC1A4;CSF2RB;ZC3HAV1;MTDH;UGCG;ATP5B;SPAST;PDCD10;ATP6V1D;PDZD8;TBC1D15;BPTF;PHC2;NUP155;DENND4A;CEP350;TMEM50…
YY1_23942234_ChIP-Seq_MYOBLASTS_AND_MYOTUBES_Mouse	112/1466	4.15213e-10	7.60433e-09	2.9053e-39	2.73867e-38	-1.53888	33.2432	RPL4;JMJD1C;ARID4A;CCAR1;TIAL1;KIF5B;GPBP1;BBX;PSMD1;ARID2;MED1;TPM3;RALGAPA2;NGDN;TSC1;MED6;PIAS1;ZC3H11A;MORF4L2;MATR3;XIST;ADNP;RAF1;ZFP106;ANKRD17;MACF1;TMED10;BRP44;UBR4;UBR3;PDS5B;PDS5A;GLG1;SNX4;SCFD1;RAD21;TBC1D15;BPTF;OSBPL9;MLL3;CBX5;NUP155;CEP350;BSDC1;ZBTB11;CLK4;PTK2;SON;HNRNPK;SP1;CNOT1;FUBP1;PPT1;UBA1;EIF4G2;CPEB4;RBM27;COX7B;DDX3X;PPWD1;CHD3;N4BP2L2;SERP1;XPO4;ZC3H7A;TLK1;GRIPAP1;…
FOXO3_22982991_ChIP-Seq_MACROPHAGES_Mouse	147/2000	8.10736e-12	1.73227e-10	5.261e-50	9.36751e-49	-1.2912	32.975	OXNAD1;GOLT1B;CSE1L;CTNND1;PPP2R2A;THUMPD1;TIAL1;ALKBH5;PTAR1;HERC1;PSMD2;GPBP1;VPS35;CCNL1;CSNK2A1;IST1;UBE4A;TSC1;FBXO11;ATG12;NRBP1;DYNC1LI1;ADAM17;ZFYVE16;PRPF3;AKAP9;ADNP;UQCRC2;SRSF6;TRIB1;LRRC58;SLBP;DDX6;YTHDC2;COPB1;FLII;ANKRD12;UBR4;CUL1;PTTG1IP;GLG1;MTDH;SCFD1;MIER1;NDUFV2;ATP6V1D;TBC1D15;ABCA1;MGEA5;CD164;SLMO2;SMAD4;CEP350;ECD;NUP153;HOOK3;CLK4;PTK2;GLUD1;CNOT6;PAN3;FUBP1;PPT1;DEGS1;…
STAT6_20620947_ChIP-Seq_CD4_POS_T_Human	44/508	5.20208e-06	3.62449e-05	8.81373e-18	2.10806e-17	-2.6292	31.9881	CYFIP2;PPP1R15A;MACF1;ZCCHC6;TES;PLEKHB2;PITPNB;COPB1;CTNND1;TNFAIP3;ADAR;PRDM1;GLG1;RAB22A;PIK3R5;CDC42;AKAP13;FAM102B;SEC14L1;TMEM66;RASSF5;ARL6IP5;PDE4B;ZNF267;RAB8B;BCL11A;INSR;TTC39C;ARID1A;RNF168;STAG2;IRF4;HNRNPF;GPR183;CD109;STK17B;LCP2;TBC1D23;EIF2C2;IL7R;TRIB1;MAP3K14;LPIN2;CD44
RUNX_20019798_ChIP-Seq_JUKART_Human	54/616	3.03451e-07	2.77874e-06	9.11649e-22	2.71798e-21	-2.10669	31.6173	RPL4;RERE;OXNAD1;ATP2A3;TNFAIP3;NR3C1;C12ORF35;RGS1;RASSF5;PIP4K2A;CYTIP;JAK1;PPP1R16B;PRKCI;MBNL1;ITGA4;ELOVL5;ARID5B;RUNX2;TGFBR1;TGFBR2;ARL4C;NFX1;RASA1;PPIF;LCP2;CD47;TRIB1;CD44;NSMAF;MACF1;CCDC69;CAPG;IQGAP2;GLG1;ZFP36L2;PIK3R5;FAM160B1;HECTD1;BNIP2;PAG1;SMURF2;BCL11A;IQSEC1;PHC3;PTK2;PTPRC;STK24;SELL;HNRNPF;STK17B;OSTC;IL7R;LSM14A
PRDM5_23873026_ChIP-Seq_MEFs_Mouse	83/1029	8.72996e-09	1.14202e-07	1.23391e-30	7.32346e-30	-1.67356	31.0554	DDX3X;TES;B4GALT1;INTS10;ZFAND5;ARPC5L;PPWD1;TNFAIP3;PPP2R2A;GOLGA2;SENP6;ING3;REV3L;PHACTR2;CPNE3;GRIPAP1;SHPRH;SERPINB1;AGTPBP1;TSPYL1;FNBP1;TUBB;ATP6AP2;ATRX;ARRDC3;C9ORF21;C6ORF62;PRPF4B;AP3B1;TSC1;GAPVD1;TGFBR1;RAP2C;PTP4A1;ARMCX3;ZFYVE16;KAT6A;RASA1;TCP1;AKAP9;GARS;UHRF1BP1;SLC25A5;EZR;NSMAF;NDUFB9;VCP;RNF38;CUL1;ZC3HAV1;IQGAP2;UGCG;CYB5R4;SH3BGRL;EBP;BCLAF1;PTDSS1;NFIL3;TMEM66;UBR5;ABL1;AR…
MYB_21317192_ChIP-Seq_ERMYB_Mouse	76/923	1.63098e-08	1.93603e-07	1.24654e-28	6.39225e-28	-1.73028	31.0266	B4GALT1;PLEKHB2;PLEK;OLA1;PRDM2;IFI30;TIAL1;FAM102B;ZFP36;ALCAM;CASP8;NFKBIZ;AP3S1;APPL1;NDEL1;RAB8B;GRIPAP1;HSP90AA1;KLF13;ITGA4;APAF1;ELOVL5;RHOG;BAZ1A;NEAT1;ARID1A;PARP8;SUPV3L1;ZEB2;TCP1;LCP2;PLIN2;LCP1;PABPC1;TBC1D23;RAF1;VAMP3;PPARD;ZFP106;ATP6V1A;MRPS35;ZBTB44;RNF7;HSD17B11;SAMHD1;TOB1;MALT1;SEC14L1;NFIL3;SERTAD2;BLOC1S2;SSR1;SLC38A2;MAP4K4;OSBPL9;HSPA8;SEC24B;IQSEC1;PCGF5;CDC5L;UBE2G1;KLF…
KLF6_26769127_Chip-Seq_PDAC-Cell_line_Human	144/2000	6.21093e-11	1.17094e-09	6.03923e-48	9.92602e-47	-1.27966	30.0748	HNRPDL;ANKRD13D;DCLRE1C;DENND5B;CTNND1;HNRNPU;JMJD1C;PRDM2;TXNDC12;ENO1;RBPJ;SAT1;ELK3;CCAR1;ZFP36;SLK;ZMIZ1;RGS1;RASSF5;KIF5B;ARL6IP5;PIP4K2A;FBXW4;KCMF1;RALGAPA2;KIAA0494;ARID5B;LARP4B;DICER1;LEMD3;FBXO11;RSBN1;MED6;SOAT1;PPA1;TBL1XR1;PRPF3;PPIF;CMPK1;TXNIP;S100A4;EZR;ATF6;DDX6;STXBP3;UBR4;BRP44;C10ORF46;HIF1A;FAM160B1;SGPL1;SEC14L1;UBC;SLC38A2;ATP6V1D;OSBPL9;B3GALNT2;MGEA5;HSPA8;PHC2;MLL3;SMUR…
SMAD3_18955504_ChIP-ChIP_HaCaT_Human	133/1936	7.754e-09	1.03548e-07	4.40668e-42	5.04408e-41	-1.52988	28.5705	CYFIP2;RPL4;EIF4A2;TES;ACAA2;CERK;ZFAND5;CTNND1;CASC4;HNRNPU;JMJD1C;ARID4A;RBPJ;SAT1;ELK3;FAM107B;ALKBH5;ALCAM;RASSF5;VPS35;KPNA4;ARID2;KPNA1;MBNL1;AGTPBP1;FNBP1;TPM3;USP3;ATG12;SOAT1;PPA1;TBL1XR1;CD109;ADAM9;PHIP;MATR3;EZR;ATP6V1A;TMED10;ZBTB1;DAPP1;NMD3;TOR1AIP1;MBTD1;SGPL1;BLOC1S2;UBC;ABL1;ZNF148;SLC38A2;ATP6V1D;TBC1D15;B3GALNT2;MLL3;CBX6;HSPA5;SMURF2;DENND4A;CEP350;IRF2BP2;CLK4;PTK2;AZIN1;PAN…
SMAD2_18955504_ChIP-ChIP_HaCaT_Human	133/1936	7.754e-09	1.03548e-07	4.40668e-42	5.04408e-41	-1.52341	28.4498	CYFIP2;RPL4;EIF4A2;TES;ACAA2;CERK;ZFAND5;CTNND1;CASC4;HNRNPU;JMJD1C;ARID4A;RBPJ;SAT1;ELK3;FAM107B;ALKBH5;ALCAM;RASSF5;VPS35;KPNA4;ARID2;KPNA1;MBNL1;AGTPBP1;FNBP1;TPM3;USP3;ATG12;SOAT1;PPA1;TBL1XR1;CD109;ADAM9;PHIP;MATR3;EZR;ATP6V1A;TMED10;ZBTB1;DAPP1;NMD3;TOR1AIP1;MBTD1;SGPL1;BLOC1S2;UBC;ABL1;ZNF148;SLC38A2;ATP6V1D;TBC1D15;B3GALNT2;MLL3;CBX6;HSPA5;SMURF2;DENND4A;CEP350;IRF2BP2;CLK4;PTK2;AZIN1;PAN…
MYC_19030024_ChIP-ChIP_MESCs_Mouse	242/3868	1.15362e-11	2.31084e-10	0.00000000000000000000000000000000000000000000000000000000000000000000000182813349126259820525197429039830290417312183653170570379210309529155109874788231055838422548049484030565424711041218263040126669862802999361148320834528811116462547426694002102552649713373966733342967927455902099609375	0.000000000000000000000000000000000000000000000000000000000000000000000117183356789932529322956138688779326106577910994189471968483478681941362392895475548049550456334534146506311819128592406598831846200471134415415750151956161288728483450141486764406462128818020573817193508148193359375	-1.09624	27.6095	EIF4A2;RPL4;ATF2;HNRPDL;PANK2;PITPNB;ARPC5L;TXNDC12;PPP2R2A;ENO1;THUMPD1;PWP1;CCAR1;TIAL1;PNN;ALKBH5;GPBP1;LUC7L;UBAP2L;CCNL1;CCDC93;EIF2A;CSNK2A1;STARD7;NGDN;RC3H1;TMEM85;SOAT1;KARS;PPA1;ZC3H11A;CRYZL1;SUCLG1;TRIB1;SLBP;RPN1;ZBTB1;DCUN1D1;NMD3;HIF1A;OSGEP;GABARAP;MTDH;ATP5B;SSR1;PNO1;TMEM50A;BCL11A;MYO5A;PUM2;STAG1;WNK1;FUBP1;ID2;ANP32E;FBXL5;CPEB4;CEP57;SETD5;COX7B;AHCTF1;USPL1;GDI2;CTCF;SMG7;H…
KDM2B_26808549_Chip-Seq_HPB-ALL_Human	139/2000	1.55155e-09	2.4996e-08	1.39767e-44	1.86648e-43	-1.3175	26.7242	EIF4A2;TES;ANKRD13D;HNRNPU;PRDM2;ARID4B;PRDM1;ENO1;RBPJ;ALKBH5;ZFP36;ALCAM;ZMIZ1;DPYSL2;RASSF5;KPNA2;SOX4;SMARCC2;TPM3;ARID5B;PRPF4B;LEMD3;PIAS1;PPA1;DDX6;CBFB;STXBP3;UBR3;SLC1A4;TOR1AIP1;ZFP36L2;FAM160B1;INPP5B;SBNO1;UBC;MIER1;ZNF148;SLC38A2;PDZD8;B3GALNT2;MGEA5;PHC2;PHF10;BCL11A;CEP350;MYO5A;IRF2BP2;C1ORF63;PUM2;STK24;SP1;WNK1;HNRNPF;ID2;ANP32E;DEGS1;ZNF655;BRWD1;CDK13;MAP3K14;ZCCHC2;EIF4G2;MXD…
FOXP3_21729870_ChIP-Seq_TREG_Human	104/1404	9.89851e-09	1.24411e-07	2.31711e-35	1.83366e-34	-1.4373	26.4906	PLEKHB2;PITPNB;PRDM2;THUMPD1;PRDM1;FAM107B;PNN;ALKBH5;GOLGA4;ZMIZ1;ARL6IP5;PSMD1;PRKCI;CSNK2A1;USP3;SACM1L;KIAA0494;ARID5B;ATG12;PRKAR1A;TBL1XR1;WDFY1;TXNIP;SUCLG1;UQCRC2;RAF1;ATF6;ZCCHC6;PXK;RPN2;COPB1;ANKRD12;RPS4Y1;MBTD1;PTDSS1;UBC;LTA4H;CD164;MGEA5;DENND4A;PNO1;TMEM50B;C10ORF32;ZBTB11;C1ORF63;KLHL20;CNOT6;EIF2S3;SELL;CNOT1;OSTC;DEGS1;UBA1;IL7R;ATR;RBM27;CEP57;CIITA;INTS10;NKAP;MIA3;ADAR;SMG7;…
ASXL1_24218140_ChIP-Seq_BMDM_Mouse	62/807	3.63729e-06	2.67989e-05	4.46006e-22	1.34854e-21	-2.08693	26.1372	PLEKHB2;ZFAND5;LST1;PTAR1;FAM102B;ZMYM2;CASP8;DPYSL2;RASSF5;RB1CC1;CHMP1B;OSBP;UBXN4;CCDC93;FBXW4;CDV3;FNBP1;MSL2;UBE4A;TSC1;NEAT1;LEMD3;ZDHHC17;RSBN1;PAPD5;PHIP;SGK3;PAFAH1B2;DDX6;MRPS35;TGFBRAP1;ZBTB44;RNF7;MALT1;FAM160B1;CYB5R4;NRAS;SHOC2;CEPT1;SMNDC1;SF3B1;TBC1D15;CLASP1;SUZ12;PTPN18;MGEA5;HSPA8;MON2;SMAD4;CMTM3;CLK1;UBE2W;IBTK;STAG1;CNOT1;STK17B;CAPZA1;UBE2N;TCEA1;EVI2B;PTPN2;ZCCHC2
ERG_20887958_ChIP-Seq_HPC-7_Mouse	138/1969	1.03787e-09	1.79804e-08	1.23927e-44	1.69016e-43	-1.23515	25.5503	RPL4;PANK2;TES;RIF1;ARID4A;DCAF7;FAM107B;PPP1CB;GOLGA2;HERC1;ZMIZ1;OSBP;LUC7L;PMPCB;CCDC93;KPNA1;MORC3;SMARCC2;CSNK2A1;STARD7;RC3H1;DNAJB14;TSC1;RSBN1;PRKAR1A;AKAP9;SUCLG1;UHRF1BP1;S100A4;IL6ST;CBFB;RPN2;IREB2;RPN1;ZBTB1;BRP44;PTTG1IP;HIF1A;GABARAP;MTDH;FAM160B1;SNX4;SCFD1;PTDSS1;SNX2;MIER3;MIER1;PSAP;AKIRIN2;CD164;HSPA8;NUP155;HSPA5;BCL11A;DENND4C;BSDC1;ZBTB11;PPT1;ANP32E;COPS8;ACBD3;ZCCHC2;EIF4…
KLF4_18555785_ChIP-Seq_MESCs_Mouse	158/2444	1.57336e-08	1.90287e-07	3.42582e-47	5.48988e-46	-1.41403	25.4066	EIF4A2;ACAA2;RIF1;PITPNB;ARPC5L;PRDM2;THUMPD1;ENO1;RBPJ;PWP1;PPP1CB;GOLGA2;ALKBH5;DPYSL2;PSMD2;RASSF5;CCNL1;KPNA1;MORC3;PRKCI;CSNK2A1;FNBP1;SACM1L;RC3H1;UBE4A;ADAM17;PRKAR1A;TBL1XR1;PRPF3;CD109;PSME4;CRYZL1;PPIF;TXNIP;ZFP106;ANKRD17;SLBP;ZCCHC6;SAR1A;CBFB;FLII;BRP44;GABARAP;GLG1;MTDH;MBTD1;SCFD1;SGPL1;SEC14L1;PDCD10;PSAP;ABL1;SSR1;TBC1D15;ZC3H15;BPTF;B3GALNT2;CD164;INSR;ECD;EIF2AK2;BSDC1;HOOK3;FO…
FLI1_21571218_ChIP-Seq_MEGAKARYOCYTES_Human	357/5834	4.70319e-17	2.74068e-15	0.0000000000000000000000000000000000000000000000000000000000000000000000000000000000000000000000000000000000000003457414878662705110134927369128816959708449609830297564660548131863771016010234144993988704044991274172489453904130099921086952653524508212887063963242624129078454356458559349807201767954058658818407537947909351378673019810300458060581830767580595214564375070822232951378571996770006080…	0.0000000000000000000000000000000000000000000000000000000000000000000000000000000000000000000000000000000000000738734312407597925388050099813226268926737243323206160472451666434672421017777561545663549740221109765926715335112922422934821015206187061295153601672142879628512770796521864769819643800816744157018095639001663065694552231165983961288338436457458049476026112737953727149786686823063064366…	-0.674229	25.3481	CYFIP2;RPL4;TES;CERK;PITPNB;ARPC5L;TXNDC12;ENO1;PWP1;C15ORF24;ELK3;GOLGA2;PNN;PSMD6;HERC1;ZMIZ1;DPYSL2;ARL6IP5;LUC7L;UBAP2L;CCNL1;MBNL1;CSNK2A1;FNBP1;NGDN;TMEM85;GAPVD1;MED6;C20ORF43;ZFYVE16;KARS;PRKAR1A;ZC3H11A;CD109;PSME4;TXNIP;HECA;EZR;TRIB1;MACF1;ZNF394;STXBP3;RPN1;ZBTB1;ZC3HAV1;PTTG1IP;IQGAP2;OSGEP;PIK3R5;INPP5B;SCFD1;CYB5R4;PTDSS1;SEC14L1;MIER3;BLOC1S2;RAD21;MIER1;SSR1;LTA4H;ZNF267;PAG1;LYN…
TCF3_18467660_ChIP-ChIP_MESCs_Mouse	94/1388	2.9627e-06	2.20825e-05	3.39982e-29	1.84685e-28	-1.98994	25.3308	SETD5;TOP2B;AHCTF1;DDX3X;B4GALT1;RIF1;CSE1L;AFF4;SENP6;SLK;UBE2Q2;SIN3A;PPP2R5E;RASSF5;GPBP1;ARIH2;UBAP2L;AP3S1;CCNL1;SOX4;SEC63;FBXW4;BNIP3L;HSP90AA1;PRKCI;AGTPBP1;ELOVL5;USP3;VPS13A;RHOG;PTBP2;TGFBR1;PTP4A1;CREB1;PPA1;TBL1XR1;AKAP9;STRAP;HECA;CD47;IL6ST;VAMP3;LRRC58;ANKRD17;PRKAA1;SLC41A2;COPB1;RNF38;ANKRD12;ZBTB1;CUL1;SLC1A4;HIF1A;ZFP36L2;PPM1G;UBE2J1;MTDH;CDC42;RMND5A;UBC;BNIP2;SSR1;CHML;MAP4…
PADI4_21655091_ChIP-ChIP_MCF-7_Human	78/1037	4.47423e-07	3.77366e-06	5.31872e-27	2.45274e-26	-1.69506	24.7814	EIF4A2;DAZAP2;ADPGK;DDX42;PPWD1;ARID4A;TXNDC12;ADAR;CHD3;ARHGAP5;SMG7;N4BP2L2;CLINT1;PWP1;C15ORF24;AKAP13;PNN;UBE2Q1;ZC3H7A;SIN3A;DSE;NFKBIZ;ENPP4;UBXN4;EIF2A;KCMF1;MBNL1;PLDN;SACM1L;UBE4A;VEZF1;PARP8;PPM1B;CRYZL1;LCP1;VAMP3;ARHGEF6;ATP6V1A;CLDND1;ANKRD12;TOB1;IWS1;NAPG;HSP90B1;NRAS;PTDSS1;SGPL1;KIAA0317;RMND5A;PDCD10;LTA4H;ZNF267;TRAPPC2;HSPA8;SEC24B;MLL3;TMEM30A;NUP155;CEP350;GFPT1;BSDC1;RSRC2;…
IRF8_27001747_Chip-Seq_BMDM_Mouse	138/2000	2.87546e-09	4.18902e-08	6.42385e-44	8.0739e-43	-1.2391	24.3694	FAM49A;DCLRE1C;PLEKHB2;GOLT1B;CSE1L;ARPC5L;ARID4A;NR3C1;RBPJ;ELK3;TIAL1;DOCK10;PTAR1;RGS2;ZFP36;GOLGA4;ALCAM;ENPP4;CCDC93;KCMF1;MORC3;ENTPD1;FNBP1;USP3;DNAJB14;LEMD3;RSBN1;ADAM17;SOAT1;PRPF3;TBC1D23;ZCCHC6;PXK;TMED10;SLC41A2;RPN1;DAPP1;TOR1AIP2;CSF2RB;HIF1A;SGPL1;PSAP;PAG1;ABCA1;LYN;MGEA5;CD164;IQSEC1;TMEM50A;CEP350;TMEM50B;PHC3;CLK4;PTK2;UBE2W;CNOT6;PTPRC;STAG2;STK24;GPR183;PPT1;TAB2;MXD1;IL7R;M…
SOX2_27498859_Chip-Seq_STOMACH_Mouse	138/2000	2.87546e-09	4.18902e-08	6.42385e-44	8.0739e-43	-1.22808	24.1528	OXNAD1;ACAA2;CTNND1;LST1;HNRNPU;PRDM1;SAT1;ELK3;CCAR1;GOLGA4;SLK;ALCAM;ZMIZ1;RASSF5;OSBP;ARID2;HMGN1;SEC63;BNIP3L;PRKCI;MBNL1;RALGAPA2;ARRDC3;ARID5B;LARP4B;NEAT1;FBXO11;RSBN1;MED6;ZFYVE16;SOAT1;TBL1XR1;PPIF;PHIP;TBC1D23;TRIB1;ATF6;LRRC58;DDX6;ZCCHC6;SLC41A2;YTHDC2;UBR4;SLC1A4;ZC3HAV1;UBR1;IQGAP2;SGPL1;SPAST;RAD21;UBC;ABL1;TBC1D15;PAG1;MGEA5;SLMO2;HSPA5;IQSEC1;DENND4C;GFPT1;ECD;BSDC1;IRF2BP2;FOXN2…
SPI1_22790984_ChIP-Seq_ERYTHROLEUKEMIA_Mouse	138/1962	8.20192e-10	1.4604e-08	8.509e-45	1.18571e-43	-1.13615	23.7699	ATF2;ACAA2;CTNND1;LST1;ARPC5L;ARID4A;TIAL1;RGS1;KIF5B;GPBP1;LUC7L;KPNA4;UBAP2L;SEC63;FBXW4;BNIP3L;USP3;RC3H1;RSBN1;PIAS1;ADAM17;TBL1XR1;AKAP9;SUCLG1;MATR3;S100A4;ADNP;ATF6;SRSF7;ZCCHC6;CBFB;RPN2;YTHDC2;COPB1;DCUN1D1;DAPP1;TOR1AIP2;CSF2RB;ZC3HAV1;IQGAP2;GABARAP;GLG1;PIK3R5;SBNO1;PTDSS1;RAD21;PSAP;OSBPL9;LYN;SLMO2;NUP155;DENND4A;CEP350;GFPT1;BSDC1;ANKHD1;KLHL20;WNK1;ATG16L1;HNRNPF;ANP32E;CALM2;RBM2…
TFEB_21752829_ChIP-Seq_HELA_Human	64/808	9.04425e-07	6.98478e-06	2.07964e-23	7.12862e-23	-1.69176	23.5425	CEP57;CELF1;TNFAIP3;ADAR;AFF4;PWP1;CCAR1;GOLGA4;UBE2Q1;VPS35;CDV3;ATP6V0B;H2AFZ;RAB7L1;TSC1;GPCPD1;SUPV3L1;ARMCX3;NFX1;ZC3H11A;TXNIP;HNRNPH2;UQCRC2;LRRC58;ATP6V1A;TMED10;ANKRD12;C10ORF46;GABARAP;RAB21;GNA13;SNX2;PHKG2;BNIP2;SSR1;MAPK1;RBBP6;FNIP1;EIF4E;SMNDC1;SF3B1;EIF4B;C5ORF41;RPL19;BPTF;GIT2;ARFGEF2;CD164;YTHDF1;CBX6;KDM4C;TMEM30A;CEP350;TXNRD1;PHC3;ANKHD1;PRPF39;EIF3K;APEX1;STK17B;FUBP1;PPT1;…
Nerf2_26677805_Chip-Seq_MACROPHAGESS_Mouse	96/1331	1.38161e-07	1.37549e-06	8.55892e-32	5.43195e-31	-1.48161	23.4018	CYFIP2;PHF3;ATF2;MCFD2;AHCTF1;PIGT;USPL1;CERK;GDI2;TNFAIP2;ATP2A3;WDR41;TNFAIP3;MIA3;PRDM1;NR3C1;PIK3C2A;PIK3CG;DOCK10;AKAP13;RGS2;ZFP36;ALCAM;SPTLC2;RASGEF1B;OSBP;NFKBIZ;BBX;KPNA4;CTSC;KPNA1;RAB8B;KCMF1;ENTPD1;MBNL1;FNBP1;RALGAPA2;UBE4A;ARID5B;DNAJB14;SERPINB9;BAZ1A;NEAT1;RUNX2;TGFBR2;ZEB2;RAP2B;SOAT1;PAPD5;CAT;PHIP;LCP1;TBC1D23;RAF1;TKT;EZR;ERGIC1;PPARD;ATP6V1A;NDUFB9;TMED10;ROCK1;SLC41A2;FAM12…
GABP_19822575_ChIP-Seq_HepG2_Human	172/2639	1.61198e-09	2.5202e-08	4.21633e-52	9.00888e-51	-1.15187	23.3205	PANK2;PANK3;ANKRD13D;DCLRE1C;PLEKHB2;NDUFA12;PITPNB;CSE1L;ARPC5L;HNRNPU;ARID4A;GHITM;ENO1;PPP1CB;GOLGA2;ALKBH5;PSMD6;DPYSL2;GPBP1;OSBP;LUC7L;KPNA2;CCNL1;CCDC93;HMGN1;KPNA1;MORC3;CSNK2A1;TPM3;STARD7;ARRDC3;NGDN;UBE4A;PRPF4B;GAPVD1;RSBN1;C20ORF43;ADAM17;ZFYVE16;KARS;PPA1;PRPF3;PPIF;LRRC58;ZCCHC6;ZNF394;SAR1A;CBFB;RPN2;BRP44;UBR3;TOR1AIP2;PTTG1IP;C10ORF46;MBTD1;SCFD1;SEC14L1;KIAA0317;SPAST;BLOC1S2;R…
KDM5A_27292631_Chip-Seq_BREAST_Human	76/1012	6.73595e-07	5.53557e-06	2.75344e-26	1.19254e-25	-1.62772	23.131	ADPGK;GDI2;ZNF43;ARID4A;MIA3;PRDM2;ADAR;RBPJ;MYSM1;CDC73;NIPBL;ZC3H7A;OSBP;UBAP2L;ARIH1;CCNL1;FBXW4;HSP90AA1;ATP6V0B;STARD7;TPM3;NCOA4;C14ORF43;KIAA0494;C6ORF62;ASH1L;LARP4B;PPP2R5C;ARID1A;ZDHHC17;SOAT1;DNAJC7;TBL1XR1;PRPF3;ZNF516;CMPK1;SSX2IP;VAMP3;SLBP;DDX6;STX16;NAA20;COPB1;RPN1;ATP2C1;PDS5A;GABARAP;OSGEP;TOR1AIP1;FBXL20;SBNO1;NRAS;SEC14L1;RAD21;UBC;TCEB3;SSR1;EIF4B;C5ORF41;SF3A3;OSBPL9;DYNC1H…
GFI1B_20887958_ChIP-Seq_HPC-7_Mouse	129/1871	1.09779e-08	1.35324e-07	6.20332e-41	6.51857e-40	-1.24975	22.9046	EIF4A2;PANK2;PITPNB;LST1;ARID4A;RBPJ;PNN;ALKBH5;GOLGA4;ZMIZ1;PSMD2;ARL6IP5;PSMD1;SOX4;KPNA1;MORC3;STARD7;RC3H1;PRPF4B;PRKAR1A;TBL1XR1;CRYZL1;PPIF;MATR3;TRIB1;LRRC58;TMED10;CBFB;BRP44;UBR3;TOR1AIP2;ZFP36L2;MTDH;FAM160B1;MIER1;PSAP;ABL1;LTA4H;NDUFV2;ZC3H15;LYN;CD164;PHC2;HSPA5;HOOK3;ZBTB11;FOXN2;CLK4;ANKHD1;STAG1;FUBP3;HNRNPF;MAFG;UBE2N;COPS8;ACBD3;ZCCHC2;BCAR3;DAZAP2;ZCCHC11;PIGT;USPL1;ADPGK;CELF1…
BRD4_27068464_Chip-Seq_AML-cells_Mouse	136/2000	9.6132e-09	1.23241e-07	1.32408e-42	1.57173e-41	-1.17174	21.6304	CYFIP2;CERK;PLEKHB2;HNRNPU;PRDM2;CASC3;TIAL1;DOCK10;ALCAM;ZMIZ1;RASSF5;ARL6IP5;PSMD1;ARID2;SOX4;KPNA1;SEC63;TSPYL1;ARRDC3;PRPF4B;LEMD3;FBXO11;ADAM17;SOAT1;PRKAR1A;WDFY1;TXNIP;HECA;UHRF1BP1;MATR3;TBC1D23;TRIB1;ATF6;TMED10;BRP44;SLC1A4;IQGAP2;GLG1;PIK3R5;FAM160B1;SGPL1;SEC14L1;BLOC1S2;UBR5;SSR1;LTA4H;BPTF;AKIRIN2;MYO5A;SSH2;CLK4;ANKHD1;UBE2W;CNOT6;PTPRC;WNK1;ATG16L1;ID2;MAFG;UBE2N;PPT1;DEGS1;TAB2;A…
NR1H3_23393188_ChIP-Seq_ATHEROSCLEROTIC-FOAM_Human	49/599	7.43309e-06	5.01538e-05	1.02928e-18	2.54736e-18	-1.79104	21.1514	TNFAIP3;IFI30;PWP1;HERC1;PHACTR2;UBAP2L;ACTR3;ENTPD1;ELOVL5;USP3;TUBB;RHOG;TOMM34;ARID5B;PJA2;PAPD5;CANX;S100A4;TKT;DOCK2;ATP6V1A;PXK;DENND3;OSGEP;UBE2J1;HLA-DMA;NRAS;HLA-DMB;SNX2;SERTAD2;SHOC2;ZNF148;MAPK6;SLC38A2;ABCA1;SMARCE1;CD74;MAP3K1;IQSEC1;TXNRD1;GFPT1;CMTM6;MYO5A;SSH2;PTK2;QARS;IL7R;MYD88;MXD4
SMARCA4_20176728_ChIP-ChIP_TSCs_Mouse	79/1118	4.1802e-06	2.94451e-05	1.0374e-25	4.26263e-25	-1.69735	21.0219	PIGT;B4GALT1;CSE1L;TXNDC12;ENO1;SMG7;HERPUD1;ZFP36;GM2A;DDI2;PSMD1;KPNA4;ITGAV;CPNE3;RNF111;NDEL1;BNIP3L;HSP90AA1;FNBP1;ARID5B;VEZF1;ZDHHC17;RHOA;TGFBR1;ARL4C;NFX1;CANX;TXNIP;MATR3;RAF1;TRIB1;DOCK2;VAMP3;PPARD;LRRC58;SEC23A;VCP;TMED10;ZBTB1;HIF1A;MALT1;CYB5R4;SEC14L1;NFIL3;SERTAD2;RAD21;PSAP;UBC;MAP4K5;SLC38A2;EIF4E;SMNDC1;SF3B1;TBC1D15;B3GALNT2;HSPA8;PHC2;SSB;FEM1A;SMURF2;PCGF5;ASCC1;TXNRD1;ATP2…
ATF3_27146783_Chip-Seq_COLON_Human	134/2000	3.09943e-08	3.4855e-07	2.64043e-41	2.82086e-40	-1.20295	20.7984	CSE1L;ARPC5L;HNRNPU;JMJD1C;PPP2R2A;TXNDC12;GHITM;SAT1;PWP1;ELK3;ALKBH5;RGS2;ZFP36;SLK;ALCAM;OSBP;VPS35;BNIP3L;AGTPBP1;USP3;TOMM34;ARID5B;NEAT1;FBXO11;NRBP1;ADAM17;PSME4;ADAM9;PHIP;HECA;SUCLG1;UHRF1BP1;IL6ST;TRIB1;ATF6;ANKRD17;SLBP;PXK;FLII;UBR4;DAPP1;TOR1AIP2;SLC1A4;C10ORF46;PDS5A;GABARAP;OSGEP;PIK3R5;SGPL1;BLOC1S2;RAD21;UBC;ABL1;SLC38A2;PDZD8;B3GALNT2;MGEA5;CBX5;HSPA5;SMURF2;DENND4A;IRF2BP2;NUP1…
TP63_19390658_ChIP-ChIP_HaCaT_Human	19/179	0.000203968	0.00100572	8.55919e-10	1.31886e-09	-2.38383	20.2567	SUZ12;RERE;SSB;BCL11A;PRDM2;BAZ1A;ENO1;PWP1;CDC73;PNN;ZEB1;NFIL3;SP1;SERTAD2;ID2;PLAGL1;ZNF516;TCEA1;PPARD
RUNX1_22412390_ChIP-Seq_EML_Mouse	134/2000	3.09943e-08	3.4855e-07	2.64043e-41	2.82086e-40	-1.17087	20.2436	CYFIP2;CERK;GOLT1B;LST1;HNRNPU;ARID4A;FAM107B;RGS2;SLK;KIF5B;ARL6IP5;CPNE3;CCNL1;KPNA1;CEP135;USP3;RALGAPA2;NGDN;NEAT1;RSBN1;ADAM17;SOAT1;PRKAR1A;TBL1XR1;PSME4;PPIF;MATR3;S100A4;ADNP;RAF1;TRIB1;EZR;ATF6;NSMAF;TMED10;PTTG1IP;PDS5B;IQGAP2;GLG1;UBC;LTA4H;CD164;HSPA8;SLMO2;CBX5;TMEM50A;CEP350;TMEM50B;FOXN2;SSH2;ANKHD1;AZIN1;CLK1;PAN3;CNOT1;FUBP1;ID2;COPG;ACBD3;ATG2B;CSRNP1;PIGT;B4GALT1;PLEK;DDX42;ATP…
SPI1_22096565_ChIP-ChIP_GC-B_Mouse	106/1676	1.39173e-05	8.74608e-05	1.44784e-30	8.51437e-30	-1.80767	20.2141	EIF4A2;DCLRE1C;LST1;IFI30;ZFP36;ARL6IP5;KPNA4;PPP1R16B;BNIP3L;ENTPD1;TOMM34;TMEM85;PRPF4B;PIAS1;RAF1;ATP6V1A;CBFB;IREB2;DAPP1;ZC3HAV1;GABARAP;TOR1AIP1;HSP90B1;PIK3R5;EBP;SEC14L1;PDCD10;UBC;PSAP;ATP6V1D;LYN;TMEM50A;BCL11A;BSDC1;BRAF;SSH2;IBTK;SP1;ID2;GOLGB1;PPT1;CEP57;DAZAP2;ZCCHC11;PIGT;USPL1;ADPGK;PLEK;TNFAIP3;ADAR;SMG7;WDR43;AKAP13;CASP8;SPTLC2;SIN3A;PDE4B;ARIH1;RAB8B;GRIPAP1;ITGA4;SYK;NCOA4;RH…
KDM2B_26808549_Chip-Seq_SIL-ALL_Human	135/2000	1.73401e-08	2.02091e-07	5.93746e-42	6.56191e-41	-1.12182	20.0472	FAM49A;DCLRE1C;HNRNPU;PRDM2;ARID4B;PRDM1;ENO1;RBPJ;ELK3;ZFP36;SLK;ALCAM;ZMIZ1;DPYSL2;RASSF5;PIP4K2A;CCNL1;SOX4;FBXW4;PPP1R16B;BNIP3L;USP7;ENTPD1;USP3;KIAA0494;ARID5B;PRPF4B;NEAT1;RSBN1;PPIF;WDFY1;TRIB1;CBFB;UBR4;SLC1A4;PDS5B;C10ORF46;IQGAP2;ZFP36L2;INPP5B;SBNO1;UBC;MIER1;SLC38A2;PDZD8;OSBPL9;B3GALNT2;MGEA5;PHC2;TMEM50A;BCL11A;CEP350;IRF2BP2;GLUD1;WNK1;HNRNPF;ID2;PPT1;ANP32E;DEGS1;EIF4G2;RERE;PHF3…
POU5F1_18555785_ChIP-Seq_MESCs_Mouse	43/555	9.37489e-05	0.000499229	8.50349e-16	1.80488e-15	-2.13091	19.764	EIF4A2;PXK;RIF1;STX16;COPB1;INTS10;ZBTB44;RBPJ;SMG7;HSD17B11;NAPG;PPP1CB;ALKBH5;SPAST;AP1G1;DPYSL2;UBC;TCEB3;MAPK1;ARIH1;CLASP1;ACTR3;CD164;MGEA5;RBM17;HSP90AA1;MORC3;TPM3;COMMD2;TSC1;DNAJC15;ARID1A;SRP9;USF1;TMCO1;FUBP3;CD109;ID2;MATR3;ADNP;TRIB1;LSM14A;MXD4
FOXM1_26100407_CHIP-SEQ_Hek293_flp-in_Human	129/1934	7.62261e-08	7.8808e-07	1.5723e-39	1.52704e-38	-1.20382	19.7301	TES;DCLRE1C;HNRNPU;ENO1;NR3C1;RBPJ;DCAF7;GPBP1;OSBP;PIP4K2A;KPNA2;CCNL1;ARID2;USP3;ARID5B;NEAT1;LEMD3;FBXO11;RSBN1;RUNX2;TBL1XR1;CD109;TXNIP;HECA;XIST;IL6ST;RAF1;TRIB1;EZR;ATF6;INO80D;SEL1L;BRP44;TOR1AIP2;TOR1AIP1;UGCG;SBNO1;UBC;SSR1;PAG1;OSBPL9;HSPA8;CBX6;NUP155;DENND4A;BCL11A;CEP350;GFPT1;IRF2BP2;FOXN2;DNAJC15;PTK2;IBTK;WNK1;CNOT1;FUBP1;ID2;PPT1;ANP32E;TAB2;ACBD3;MAP3K14;LSM14A;CDC42SE2;ATR;RER…
AR_21915096_ChIP-Seq_LNCaP-1F5_Human	133/2000	5.48959e-08	5.76856e-07	1.16443e-40	1.16625e-39	-1.16235	19.4319	FAM49A;CYFIP2;TES;PLEKHB2;PRDM1;THUMPD1;CCAR1;PPP1CB;SLK;OSBP;ENPP4;CCNL1;SOX4;KCMF1;USP7;TSPYL1;FNBP1;UBE4A;GAPVD1;PIAS1;ZFYVE16;SOAT1;CD109;PPIF;ADAM9;TRIB1;EZR;ATF6;NSMAF;ANKRD17;ZNF394;SAR1A;IREB2;SEL1L;ZBTB1;BRP44;NMD3;ZC3HAV1;IQGAP2;HIF1A;TOR1AIP1;MTDH;SBNO1;SPAST;MIER3;RAD21;PAG1;C5ORF41;ABCA1;CD164;SMAD4;IQSEC1;BCL11A;CEP350;ECD;BSDC1;IRF2BP2;BRAF;HOOK3;LYZ;FOXN2;PUM2;GLUD1;PTPRC;GNB4;ANP…
KDM2B_26808549_Chip-Seq_DND41_Human	133/2000	5.48959e-08	5.76856e-07	1.16443e-40	1.16625e-39	-1.15557	19.3186	ANKRD13D;ZFAND5;ARID4A;PRDM2;PPP2R2A;ARID4B;ENO1;RBPJ;IFI30;CCAR1;TIAL1;ALKBH5;RGS2;ZFP36;ZMIZ1;RASSF5;PSMD1;PIP4K2A;KPNA2;CCNL1;ARID2;SOX4;FBXW4;ARID5B;PRPF4B;NEAT1;RSBN1;PPA1;CMPK1;CBFB;STXBP3;FLII;UBR4;PTTG1IP;PDS5B;C10ORF46;TOR1AIP1;GLG1;ZFP36L2;FAM160B1;SBNO1;SGPL1;MIER3;SLC38A2;PDZD8;B3GALNT2;MGEA5;CD164;PHC2;DENND4A;TMEM50A;BCL11A;INSR;IRF2BP2;C12ORF75;FOXN2;C1ORF63;PUM2;SP1;WNK1;HNRNPF;ID…
ZNF217_24962896_ChIP-Seq_MCF-7_Human	103/1522	9.76448e-07	7.45123e-06	5.93984e-32	3.84589e-31	-1.33759	18.5113	FAM49A;TES;PRDM1;ENO1;NR3C1;PPP1CB;ALCAM;RGS1;ZMIZ1;KIF5B;PIP4K2A;ARID2;SOX4;MBNL1;USP7;USP3;ARID5B;GAPVD1;NEAT1;RUNX2;TBL1XR1;CD109;IL6ST;TRIB1;MACF1;TMED10;SLC1A4;NMD3;IQGAP2;HIF1A;GLG1;ZFP36L2;MTDH;UGCG;PTDSS1;RAD21;UBR5;UBC;SLC38A2;ZC3H15;BPTF;ABCA1;LYN;OSBPL9;SMURF2;IQSEC1;CEP350;MYO5A;IRF2BP2;FOXN2;PTK2;AZIN1;PUM2;STAG1;PTPRC;ID2;COPS8;CALM2;CPEB4;ARHGAP5;AKAP13;FAM102B;C3ORF58;JAK1;KLF10;C…
ETS1_20019798_ChIP-Seq_JURKAT_Human	109/1607	4.05027e-07	3.46163e-06	6.66979e-34	4.85833e-33	-1.24177	18.278	PANK3;GHITM;TIAL1;PNN;PSMD6;LUC7L;PSMD1;CCNL1;KPNA1;PRKCI;NGDN;UBE4A;PRPF4B;GAPVD1;RSBN1;MED6;C20ORF43;ZC3H11A;CMPK1;SUCLG1;TBC1D23;UQCRC2;ATF6;ZNF394;TMED10;SEL1L;UBR4;TOR1AIP2;UBR1;TOR1AIP1;HSP90B1;KIAA0317;PDCD10;LTA4H;ZNF148;ATP6V1D;ZC3H15;B3GALNT2;AKIRIN2;NUP155;CEP350;ECD;C10ORF32;NUP153;ZBTB11;KLHL20;WNK1;CNOT1;ATG16L1;COPS8;CPEB4;ARF4;RNF10;COX7B;AHCTF1;USPL1;ADPGK;CTDSPL2;SMG7;N4BP2L2;CL…
P300_27058665_Chip-Seq_ZR-75-30cells_Human	133/2000	5.48959e-08	5.76856e-07	1.16443e-40	1.16625e-39	-1.09322	18.2762	TES;PANK3;ANKRD13D;PRDM2;GHITM;ENO1;TIAL1;ALKBH5;RGS2;SLK;ZMIZ1;KIF5B;ARL6IP5;PIP4K2A;UBAP2L;FBXW4;MED1;AGTPBP1;ARID5B;NEAT1;FBXO11;ATG12;ZFYVE16;SOAT1;CD109;CMPK1;PHIP;S100A4;ATF6;MACF1;SLC1A4;PDS5B;C10ORF46;HIF1A;FAM160B1;INPP5B;SGPL1;UBC;MIER1;PSAP;SLC38A2;PDZD8;OSBPL9;ABCA1;PHC2;SMURF2;HSPA5;TMEM50A;C10ORF32;BSDC1;SP1;WNK1;FUBP1;PPT1;DEGS1;MAP3K14;CALM2;ZCCHC2;EIF4G2;EIF4G1;BCAR3;RERE;CSRNP1;…
TTF2_22483619_ChIP-Seq_HELA_Human	103/1512	7.20315e-07	5.84458e-06	3.56656e-32	2.38142e-31	-1.27203	17.9911	RPL4;EIF4A2;ARID4A;GHITM;ENO1;RBPJ;ZFP36;PSMD1;CCNL1;FBXW4;STARD7;SACM1L;KIAA0494;DNAJB14;TSC1;NEAT1;TXNIP;HECA;MATR3;UQCRC2;XIST;EZR;DDX6;TMED10;RPN2;YTHDC2;TOR1AIP1;CYB5R4;SPAST;UBC;SSR1;LTA4H;ZC3H15;AKIRIN2;MGEA5;HSPA8;HSPA5;NUP153;C1ORF63;DNAJC15;CLK4;KLHL20;ID2;FUBP1;GNB4;PPT1;CALM2;LSM14A;CPEB4;ARF4;SETD5;USPL1;DDX3X;PPWD1;ADAR;UBE2Q1;SIN3A;REV3L;ZNF644;ARIH1;NDEL1;SS18;ZNF121;USP48;H2AFZ;R…
FOXA1_26743006_Chip-Seq_LNCaP-abl_Human	132/2000	9.63399e-08	9.8022e-07	5.09211e-40	5.02161e-39	-1.1006	17.7807	FAM49A;ACAA2;JMJD1C;ENO1;ELK3;PPP1CB;ALKBH5;RGS2;GOLGA4;ALCAM;ZMIZ1;OSBP;BBX;PIP4K2A;VPS35;RNF111;KCMF1;PRKCI;USP3;ARID5B;RSBN1;TBL1XR1;PRPF3;PSME4;CMPK1;PHIP;MATR3;IL6ST;ATF6;DDX6;PXK;SEL1L;PDS5B;TOR1AIP1;FAM160B1;ATP5B;SGPL1;SPAST;PSAP;LTA4H;ZNF148;SLC38A2;ATP6V1D;TBC1D15;B3GALNT2;PHC2;DENND4A;CEP350;INSR;TMEM50B;BSDC1;LYZ;PUM2;GLUD1;SP1;ID2;ANP32E;MXD1;OGT;RERE;SETD5;ZCCHC11;USPL1;DDX3X;ADPGK;…
SOX9_26525672_Chip-Seq_HEART_Mouse	114/1702	4.00111e-07	3.46163e-06	5.2737e-35	4.07282e-34	-1.20449	17.744	CYFIP2;ATF2;CERK;HNRNPU;JMJD1C;ARID4A;PPP2R2A;ARID4B;ENO1;PTAR1;ALCAM;ZMIZ1;RGS1;DPYSL2;OSBP;PSMD1;SOX4;FBXW4;PRKCI;MBNL1;TSPYL1;FNBP1;ARRDC3;NGDN;ARID5B;GAPVD1;ATG12;TBL1XR1;PSME4;WDFY1;TXNIP;IL6ST;SRSF6;LRRC58;ATP6V1A;MACF1;VCP;RPN2;SLC41A2;FLII;SEL1L;BRP44;UBR1;HSP90B1;MTDH;MBTD1;FAM160B1;INPP5B;ATP5B;PTDSS1;UBR5;LTA4H;MGEA5;CD164;SMAD4;CBX5;PNO1;BSDC1;ANKHD1;AZIN1;CNOT6;SP1;ID2;ANP32E;COPS8;E…
GATA3_26560356_Chip-Seq_TH2_Human	130/2000	2.88599e-07	2.68104e-06	9.49297e-39	8.57041e-38	-1.16887	17.6012	CYFIP2;PLEKHB2;JMJD1C;PRDM1;GHITM;NR3C1;SAT1;DCAF7;DOCK10;RGS2;ZFP36;RGS1;ARL6IP5;PMPCB;PPP1R16B;TSPYL1;USP3;TMEM85;FBXO11;SOAT1;PPA1;TBL1XR1;CRYZL1;TXNIP;UQCRC2;IL6ST;TRIB1;SLBP;UBR4;CSF2RB;PTTG1IP;GLG1;MTDH;EBP;UBR5;MIER1;PSAP;LTA4H;ZNF148;SLC38A2;ZC3H15;SLMO2;MLL3;CBX6;SMURF2;CEP350;C12ORF75;PTPRC;ATG16L1;ID2;PPT1;DEGS1;IL7R;OGT;MAP3K14;EIF4G1;RERE;RBM27;RNF10;B4GALT1;ATP2A3;TNFAIP3;CHD3;SMG7;…
UTX_26944678_Chip-Seq_JUKART_Human	130/2000	2.88599e-07	2.68104e-06	9.49297e-39	8.57041e-38	-1.1631	17.5142	CYFIP2;ANKRD13D;LST1;HNRNPU;CASC3;PRDM1;ENO1;RGS2;ZFP36;GOLGA4;DPYSL2;CCNL1;ARID2;SOX4;SACM1L;KIAA0494;NEAT1;SOAT1;TBL1XR1;ZC3H11A;MORF4L2;S100A4;TBC1D23;ADNP;TRIB1;MACF1;ZNF791;SAR1A;RPN1;CUL1;ZC3HAV1;PTTG1IP;TOR1AIP1;GLG1;MTDH;UBE2J1;RAD21;UBR5;UBC;SLC38A2;ZNF267;PAG1;OSBPL9;HSPA8;IRF2BP2;NUP153;SSH2;C1ORF63;PTK2;HNRNPK;STK24;SP1;WNK1;HNRNPF;ANP32E;DEGS1;FBXL5;EIF4G2;RERE;CSRNP1;TOP2B;DDX3X;B4G…
SMAD4_19686287_ChIP-ChIP_HaCaT_Human	33/405	0.000241486	0.00115517	5.44675e-13	9.94691e-13	-2.09582	17.4555	TES;CERK;DDX42;JMJD1C;RBPJ;AFF4;TOR1AIP1;SGPL1;ALCAM;SIN3A;BLOC1S2;UBC;ZNF207;ZNF148;CCNL1;EIF4E;CD55;MBNL1;TSPYL1;ITGA4;DST;DENND4A;TXNRD1;TUBB;SACM1L;IRF2BP2;RAP2B;TFDP2;FUBP3;NFX1;TCP1;HNRNPA2B1;MAP3K14
TCFAP2C_20176728_ChIP-ChIP_TROPHOBLAST_STEM_CELLS_Mouse	162/2667	6.01522e-07	5.00747e-06	3.59489e-45	5.3589e-44	-1.21729	17.4362	CYFIP2;ATF2;PANK3;RIF1;PLEKHB2;PITPNB;CASC4;ARID4B;CASC3;PNN;ZFP36;SLK;ZMIZ1;ARL6IP5;LUC7L;CPNE3;KPNA4;KPNA2;HMGN1;KPNA1;BNIP3L;CEP135;FNBP1;TOMM34;ARID5B;TMEM85;TBL1XR1;ZC3H11A;PRPF3;PSME4;MATR3;TBC1D23;IL6ST;RAF1;TRIB1;LRRC58;ANKRD17;SLBP;VCP;IREB2;PTTG1IP;GABARAP;ZFP36L2;UBE2J1;SEC14L1;SNX2;MIER3;RAD21;UBC;PSAP;SLC38A2;B3GALNT2;CD164;HSPA8;PHC2;CBX6;SMAD4;SMURF2;TMEM50A;BCL11A;NUP153;CLK4;PTK2…
KLF4_26769127_Chip-Seq_PDAC-Cell_line_Human	131/2000	1.67519e-07	1.62696e-06	2.20801e-39	2.11244e-38	-1.09313	17.0552	PANK2;ANKRD13D;DENND5B;CTNND1;HNRNPU;JMJD1C;ENO1;SAT1;CCAR1;RGS2;SLK;ZMIZ1;KIF5B;PIP4K2A;UBAP2L;ARID2;FBXW4;USP3;KIAA0494;PRPF4B;SOAT1;PRKAR1A;MORF4L2;PSME4;CMPK1;TXNIP;MATR3;S100A4;EZR;ATF6;DDX6;INO80D;ZBTB1;UBR4;TOR1AIP1;FAM160B1;SEC14L1;MIER1;SLC38A2;PDZD8;PHC2;SMURF2;TMEM50A;C10ORF32;BSDC1;IRF2BP2;C12ORF75;C1ORF63;DNAJC15;AZIN1;GLUD1;ARPC3;SP1;WNK1;HNRNPF;FUBP1;PPT1;ANP32E;DEGS1;BRWD1;MAP3K14…
FOXM1_25889361_ChIP-Seq_OE33_AND_U2OS_Human	67/932	1.33921e-05	8.49937e-05	2.62148e-22	8.27767e-22	-1.49561	16.782	CEP57;SETD5;PIGT;DCLRE1C;CTNND1;GDI2;ARID4B;GHITM;CLINT1;DCAF7;NIPBL;ING3;MIS18BP1;KIF5B;OSBP;KPNA2;SOX4;SS18;PRKCI;TGIF2;IST1;MSL2;PPP2R5C;NEAT1;PPM1B;TBL1XR1;CAT;TXNIP;GARS;SGK3;MATR3;SRSF6;RBM23;TRIB1;DCP2;RPN2;STX16;NAA20;RNF38;HSD17B11;RNF4;TOR1AIP1;HSP90B1;NRAS;RAD21;UCP2;EIF4B;CLASP1;AKIRIN2;RBM39;NOP58;CBX5;NUP153;FOXN2;C20ORF111;ASXL1;NAGK;PAN3;CNOT1;STK17B;HNRNPF;HNRNPA2B1;KBTBD2;ANP32E…
MYC_18555785_ChIP-Seq_MESCs_Mouse	80/1200	2.95553e-05	0.000171234	1.63222e-24	6.04772e-24	-1.58669	16.548	RPL4;COX7B;ADPGK;CSE1L;PPP2R2A;PWP1;SENP6;ING3;SIN3A;LUC7L;VPS35;KPNA2;CCNL1;EIF2A;HMGN1;BNIP3L;CCT2;KLF13;TPM3;ATP5F1;RSBN1;AEBP2;DNAJC7;KARS;TBL1XR1;ADAM9;STRAP;GARS;MATR3;RAF1;TKT;PAFAH1B2;ZFP106;SLBP;CD63;USP14;TMED10;MRPS35;CBFB;ATP5A1;TGFBRAP1;RPN1;NMD3;RNF4;HIF1A;IWS1;STRN3;ATP5B;NRAS;EBP;BCLAF1;TCOF1;FNIP1;RAE1;TBC1D15;ZC3H15;SMARCE1;RBM39;CD164;HSPA8;SLMO2;SSB;NUP155;PHF10;NDUFA4;ECD;MYO…
CEBPB_23403033_ChIP-Seq_LIVER_Mouse	32/382	0.00018162	0.000902467	6.16895e-13	1.1202e-12	-1.89354	16.3102	SLBP;PPP1R15B;OXNAD1;SAMD8;SLC20A1;PITPNB;WDR41;UBR4;SLC1A4;UQCR10;THUMPD1;PIK3C2A;SAMHD1;ALKBH5;ADAM28;ING3;MIS18BP1;CNPPD1;GRIPAP1;RBM39;CBX5;RHOA;ZZEF1;TMEM33;HNRNPH1;ATG16L1;CANX;PPT1;OCIAD1;LCP1;DLD;MXD4
ELK1_19687146_ChIP-ChIP_HELA_Human	62/916	0.000157288	0.000793873	1.67228e-19	4.30494e-19	-1.81685	15.9109	EIF4A2;ARF4;MCFD2;B4GALT1;ARID4A;GHITM;AFF4;PSMD6;CASP8;KPNA4;ARID2;EIF2A;SEC63;UPF2;ACTR3;CCT2;TPM3;C14ORF43;UBE4A;TMEM85;C6ORF62;PRPF4B;FBXO11;COQ10B;PJA2;MED6;WDR33;ADAM17;MORF4L2;PRPF3;ADAM9;LCP2;SUCLG1;MATR3;VAMP3;ANKRD17;ATP6V1A;PRKAA1;TMED10;RNF7;RNF4;NRAS;BNIP2;SF3B1;NKTR;RPL19;CD164;NDUFA4;TTC1;ZBTB11;USF1;TMCO1;KLHL20;CLK1;SON;NAGK;FUBP3;ARPC3;CAPZA1;ABI1;COPG;OGT
FOXP2_23625967_ChIP-Seq_PFSK-1_AND_SK-N-MC_Human	63/863	1.52625e-05	9.49831e-05	2.36589e-21	6.74016e-21	-1.40718	15.6058	PHF3;CSRNP1;DAZAP2;CERK;CHD3;RBPJ;NR3C1;ING3;ZMIZ1;DPYSL2;PIP4K2A;ARID2;CNPPD1;KLF10;BNIP3L;RBM17;BROX;ARRDC3;C14ORF43;RC3H1;TSC1;PTBP3;TGFBR2;TFDP2;KAT6A;AKAP9;WDFY1;PPIF;PHIP;PABPC1;SRSF7;KDM3B;SAR1A;NAA20;IREB2;PDS5A;PPM1G;ADAM28;BCLAF1;SPAST;SERTAD2;RAD21;PSAP;TCEB3;NDUFV2;EIF4B;CD55;TBC1D15;ABCA1;SF3A3;MGEA5;USP25;HSPA8;CBX6;TMEM50B;IRF2BP2;ZZEF1;STAG2;APC;FUBP1;ANP32E;CDK13;OGT
TAF7L_23326641_ChIP-Seq_C3H10T1-2_Mouse	59/912	0.000705841	0.00288181	9.32334e-18	2.22166e-17	-2.14644	15.5748	RERE;ARF4;OXNAD1;USPL1;ACAA2;ZFAND5;TNFAIP2;PPWD1;HNRNPU;TXNDC12;PPP2R2A;ENO1;ARHGAP5;HERPUD1;PSMD6;CASP8;AP1G1;NDEL1;KLF10;BNIP3L;SMARCC2;RC3H1;OXSR1;TBL1XR1;CANX;CAT;TXNIP;MATR3;CD47;ERGIC1;PPP1R15B;BRP44;SLC1A4;PDHB;RNF4;TOB1;TOR1AIP1;ZFP36L2;HSP90B1;MTDH;MBTD1;FBXL20;RMND5A;NFIL3;UBR5;PSAP;UBC;MAP4K5;GIT2;RBM39;HSPA5;INSR;NAP1L4;ASXL1;GLUD1;VAPA;CNOT1;ACBD3;CALM2
TAL1_20887958_ChIP-Seq_HPC-7_Mouse	133/2067	3.61735e-07	3.17633e-06	3.12525e-39	2.90331e-38	-1.04341	15.4762	RPL4;EIF4A2;ATF2;PANK2;PITPNB;ZFAND5;LST1;ARPC5L;ELK3;PNN;PTAR1;RGS2;ZFP36;RGS1;PSMD2;LUC7L;ARID2;SOX4;EIF2A;KPNA1;PPP1R16B;MORC3;MBNL1;SMARCC2;STARD7;ARRDC3;RC3H1;PRPF4B;NEAT1;PSME4;AKAP9;PPIF;MATR3;ANKRD17;DDX6;SAR1A;UBR4;BRP44;TOR1AIP2;CSF2RB;HIF1A;ZFP36L2;MTDH;UGCG;ATP5B;PTDSS1;UBC;ZC3H15;LYN;CD164;HSPA8;HSPA5;DENND4C;GFPT1;IRF2BP2;ZBTB11;CLK4;ANKHD1;SON;PAN3;ATG16L1;FUBP1;UBE2N;COPG;MAP3K14;…
GATA6_25053715_ChIP-Seq_YYC3_Human	128/2000	8.32914e-07	6.51095e-06	1.71001e-37	1.46149e-36	-1.0681	14.9516	ANKRD13D;DCLRE1C;CERK;HNRNPU;PRDM2;THUMPD1;ENO1;DCAF7;ALKBH5;ALCAM;ZMIZ1;KIF5B;OSBP;CPNE3;UBAP2L;ARID2;RNF111;AGTPBP1;TPM3;RALGAPA2;ARRDC3;KIAA0494;ARID5B;NEAT1;RSBN1;SOAT1;PPA1;PRPF3;ADAM9;SUCLG1;TRIB1;ATF6;CBFB;UBR4;BRP44;DAPP1;PTTG1IP;IQGAP2;HIF1A;TOR1AIP1;ATP5B;SCFD1;SGPL1;UBR5;PDZD8;BPTF;B3GALNT2;PHC2;BSDC1;IRF2BP2;NUP153;LYZ;FOXN2;PHC3;ZZEF1;KLHL20;STAG1;HNRNPF;FUBP1;MAFG;ANP32E;DEGS1;CDK13…
SMARCA4_23332759_ChIP-Seq_OLIGODENDROCYTES_Mouse	156/2522	3.4127e-07	3.08104e-06	2.54671e-44	3.33151e-43	-0.981151	14.6099	FAM49A;CERK;ZFAND5;CTNND1;JMJD1C;ARID4A;PPP2R2A;ENO1;NR3C1;RBPJ;FAM107B;PSMD6;GOLGA4;ALCAM;DPYSL2;KIF5B;ARL6IP5;BBX;PMPCB;KPNA4;CCNL1;KPNA1;MBNL1;FNBP1;SACM1L;LEMD3;FBXO11;RSBN1;PIAS1;ADAM17;SOAT1;PPA1;TBL1XR1;KAT6A;PSME4;IL6ST;TRIB1;EZR;DDX6;TMED10;STXBP3;SLC41A2;SEL1L;HIF1A;SCFD1;SNX2;PSAP;NDUFV2;ZC3H15;B3GALNT2;ABCA1;MGEA5;CD164;HSPA8;CBX5;NUP155;BCL11A;HOOK3;SSH2;DNAJC15;PHC3;PTK2;AZIN1;KLHL2…
FOXO3_23340844_ChIP-Seq_DLD1_Human	51/695	8.69769e-05	0.000476515	1.37925e-17	3.23845e-17	-1.55395	14.5293	BCAR3;EIF4A2;RERE;ZCCHC11;TES;B4GALT1;ZFAND5;PRDM2;DPYSL2;DDI2;KIF5B;PHACTR2;ARIH1;CCNL1;ACTR3;RBM17;TSC1;C12ORF45;AIM1;TBL1XR1;TXNIP;PFDN1;GARS;RBM23;PPP1R15B;NAA20;YTHDC2;FAM129A;DENND3;ZFP36L2;GNA13;SGPL1;RMND5A;CEPT1;SMNDC1;DYNC1H1;MGEA5;SMAD4;KDM4C;CMTM6;KIAA0232;TTC39C;KLF3;HNRNPF;NAA16;EVI2B;COPG;ZCCHC2;CPEB4;ATG2B;ATR
FOXA2_19822575_ChIP-Seq_HepG2_Human	182/2968	4.85196e-08	5.36225e-07	1.03186e-51	2.06694e-50	-0.831669	14.0064	CYFIP2;ATF2;PANK2;RIF1;DENND5B;ZFAND5;CTNND1;ARID4A;TXNDC12;ARID4B;ENO1;RBPJ;PWP1;FAM107B;PPP1CB;PNN;ZFP36;ALCAM;ZMIZ1;KIF5B;OSBP;BBX;PSMD1;PIP4K2A;KPNA2;CCDC93;PPP1R16B;MED1;USP7;ENTPD1;CEP135;STARD7;ARID5B;GAPVD1;CCNB1IP1;RUNX2;DYNC1LI1;KARS;CD109;PSME4;AKAP9;WDFY1;TXNIP;ADNP;TRIB1;EZR;ATF6;MACF1;RPN2;SEL1L;ZC3HAV1;UBR1;IQGAP2;HIF1A;ZFP36L2;INPP5B;RAD21;UBR5;UBC;PSAP;ZNF148;SLC38A2;PDZD8;TBC1D1…
XRN2_22483619_ChIP-Seq_HELA_Human	100/1529	6.29633e-06	4.29356e-05	6.468e-30	3.66902e-29	-1.1596	13.8868	RPL4;EIF4A2;HNRNPU;ARID4A;SAT1;DCAF7;TIAL1;RGS2;OSBP;ZNF207;UBAP2L;CCNL1;SOX4;MORC3;TSPYL1;NEAT1;KARS;PHIP;XIST;EZR;COPB1;ZFP36L2;HSP90B1;INPP5B;ATP5B;CYB5R4;SPAST;MIER3;UBC;SLC38A2;ZC3H15;TRAPPC2;AKIRIN2;CBX6;NUP155;NONO;ECD;BSDC1;NUP153;BRAF;C1ORF63;ANKHD1;KLHL20;SON;HNRNPK;SP1;CNOT1;ID2;FUBP1;ACBD3;CALM2;EIF4G2;EIF4G1;ARF4;SETD5;USPL1;DDX3X;ADAR;SENP5;DSE;ARIH1;NDEL1;PHACTR4;KLF10;ACTR3;CCT2;H…
MITF_21258399_ChIP-Seq_MELANOMA_Human	329/5578	5.11196e-13	1.26029e-11	0.00000000000000000000000000000000000000000000000000000000000000000000000000000000000000000000000029096847290173816290650296268100154594734906637241630691563672913461817853234343174461072141860377620389597121257703612048348724572466138660264295994572154347122542781269156747476253257166967184350877545635484729501628266531477497169877466376419761218130588531494140625	0.000000000000000000000000000000000000000000000000000000000000000000000000000000000000000000000031085131855002355968469899837929998585735837499839758531948925655588374442944844284706715461604028127536132375213540496277022165797912386057693089597254062402539333693559403531627809851646392522696761609546546182585986674887270340451872474574201987707056105136871337890625	-0.490572	13.8842	EIF4A2;ATF2;HNRPDL;PANK2;TES;PANK3;CERK;PLEKHB2;PITPNB;ARPC5L;HNRNPU;ENO1;RBPJ;PWP1;ELK3;CCAR1;GOLGA4;PSMD6;HERC1;ZMIZ1;DPYSL2;GPBP1;BBX;PIP4K2A;VPS35;CCNL1;CCDC93;MBNL1;FNBP1;STARD7;RC3H1;ZFYVE16;SOAT1;PRKAR1A;ZC3H11A;CD109;AKAP9;TXNIP;UHRF1BP1;UQCRC2;TRIB1;MACF1;ZNF394;SAR1A;RPN1;DCUN1D1;ZC3HAV1;PTTG1IP;C10ORF46;HIF1A;GABARAP;MTDH;UBE2J1;FAM160B1;INPP5B;SNX4;UGCG;PTDSS1;SNX2;PDCD10;RAD21;SSR1;P…
EKLF_21900194_ChIP-Seq_ERYTHROCYTE_Mouse	84/1239	9.96555e-06	6.46874e-05	3.64464e-26	1.56793e-25	-1.20342	13.859	RPL4;TOP2B;GOLT1B;NDUFA12;ADPGK;PITPNB;INTS10;PPP2R2A;GHITM;ENO1;SAT1;CLINT1;PWP1;AKAP13;HERC1;UBE2Q2;PMPCB;UBAP2L;AP3S1;KPNA2;NGDN;BAZ1A;ARID1A;SRP9;TFDP2;KARS;PRKAR1A;MORF4L2;CAT;PFDN1;SUCLG1;LCP1;SLC25A5;ERGIC1;CD44;CD63;SEC23A;TMED10;SAR1A;DDX24;COPB1;RPN1;CUL1;NMD3;ZFP36L2;UGCG;TCOF1;SRP72;SERTAD2;UCP2;PSAP;SSR1;MAP4K5;EIF4E;RAE1;EIF4B;RPL19;PTCD3;YTHDF1;SSB;PHF10;NDUFA4;PNO1;TXNRD1;ECD;ATP2…
ELF3_26769127_Chip-Seq_PDAC-Cell_line_Human	128/2000	8.32914e-07	6.51095e-06	1.71001e-37	1.46149e-36	-0.9858	13.7996	CTNND1;HNRNPU;JMJD1C;PRDM2;ENO1;ELK3;PPP1CB;TIAL1;DOCK10;RGS2;SLK;RGS1;RASSF5;OSBP;ARL6IP5;PIP4K2A;SMARCC2;USP3;KIAA0494;ARID5B;FBXO11;ATG12;RSBN1;PPA1;PRKAR1A;ZC3H11A;PPIF;CMPK1;S100A4;EZR;ATF6;DDX6;TMED10;SAR1A;CBFB;UBR4;BRP44;TOR1AIP2;FAM160B1;INPP5B;SGPL1;BLOC1S2;PSAP;SLC38A2;OSBPL9;B3GALNT2;MGEA5;PHC2;GFPT1;C12ORF75;C1ORF63;KLHL20;GLUD1;SP1;WNK1;FUBP1;ID2;ANP32E;DEGS1;ACBD3;MAP3K14;BCAR3;RER…
RUNX1_17652178_ChIP-ChIP_JURKAT_Human	64/1003	0.000606742	0.00261021	6.86074e-19	1.70455e-18	-1.84252	13.6483	CYFIP2;DDX3X;PITPNB;CTNND1;TNFAIP3;CHD3;AFF4;HERPUD1;GOLGA2;CASP8;RASSF5;KPNA4;SOX4;RAB8B;PPP1R16B;PRKCI;ATP6V0B;ITGA4;ARRDC3;C14ORF43;VPS13A;RHOG;PPP2R5C;ARID1A;FBXO11;PJA2;RUNX2;RNF168;RAP2B;PRKAR1A;TBL1XR1;LCP2;SUCLG1;LCP1;TRIB1;ATF6;STX16;IQGAP2;SAMHD1;GLG1;UBE2J1;PLAGL1;RAD21;UBC;SLC38A2;EIF4E;CLASP1;CD164;FEM1A;BCL11A;IRF2BP2;LYZ;PTK2;USF1;KTN1;SON;EVI2A;STAG2;EIF2S3;VAPA;APC;STK17B;EVI2B;C…
SOX2_19030024_ChIP-ChIP_MESCs_Mouse	58/863	0.000305737	0.00144889	3.49643e-18	8.55425e-18	-1.6863	13.6469	SETD5;OXNAD1;HNRPDL;AHCTF1;RIF1;CSE1L;PPWD1;HERPUD1;SENP6;ITGAV;KPNA2;PRKCI;KLF13;STARD7;TOMM34;ALG13;ARID1A;SRP9;NRBP1;RSBN1;RAP2C;PTP4A1;ZFYVE16;RAP2B;PIK3CA;IL6ST;TRIB1;GAPDH;PPP1R15B;DDX6;VCP;RNF38;CUL1;TOR1AIP2;HSD17B11;MALT1;GLG1;MBTD1;EBP;NDUFV2;SLC38A2;MAP4K4;SSB;HSPA5;NDUFA4;KLF3;USF1;NAP1L4;PER2;UBE2W;STAG1;PAN3;VAPA;WNK1;TCEA1;MXD1;GRSF1;OGT
GATA3_24758297_ChIP-Seq_MCF-7_Human	128/2000	8.32914e-07	6.51095e-06	1.71001e-37	1.46149e-36	-0.963765	13.4911	TES;PLEKHB2;DCAF7;RGS2;RGS1;KPNA2;PRKCI;MBNL1;USP7;TPM3;USP3;KIAA0494;NEAT1;LEMD3;FBXO11;RSBN1;PIAS1;SOAT1;PPA1;TBL1XR1;CD109;TXNIP;TRIB1;SLBP;RPN2;SEL1L;PTTG1IP;C10ORF46;IQGAP2;PDS5A;HIF1A;TOR1AIP1;GLG1;MTDH;UBE2J1;UGCG;SCFD1;EBP;UBR5;PSAP;LTA4H;SLC38A2;ZC3H15;C5ORF41;B3GALNT2;AKIRIN2;CD164;HSPA5;IRF2BP2;FOXN2;CLK4;AZIN1;ATG16L1;HNRNPF;PPT1;ANP32E;DEGS1;ZNF655;BRWD1;CALM2;LSM14A;CPEB4;RBM27;RNF1…
E2F4_17652178_ChIP-ChIP_JURKAT_Human	62/1002	0.00155549	0.00579693	9.91055e-18	2.35284e-17	-1.99848	12.9221	EIF4A2;PANK2;ZCCHC11;DCLRE1C;RIF1;GOLT1B;PPWD1;CTDSPL2;ARHGAP5;ING3;CASP8;RASGEF1B;ZNF207;ARID2;MBNL1;PPP2R5C;ARID1A;SRP9;PJA2;MED6;TGFBR1;WDR33;RNF168;PPM1B;AIM1;RAP2B;GARS;PHIP;SUCLG1;MATR3;UQCRC2;ATF6;GAPDH;DCP2;SKIV2L2;SLBP;SLC20A1;HIF1A;FBXL20;CYB5R4;PTDSS1;EIF4B;TBC1D15;HSPA8;CBX5;NUP155;NONO;ATP2B4;NUP153;HOOK3;CLK1;SNRK;NIN;STAG2;SP1;WNK1;CNOT1;FUBP1;CAPZA1;ANP32E;OGT;CALM2
MYBL2_22936984_ChIP-ChIP_MESCs_Mouse	129/2250	0.000150844	0.000767387	2.84384e-33	2.02544e-32	-1.404	12.3542	EIF4A2;PANK2;HNRPDL;DCLRE1C;RIF1;GOLT1B;ARPC5L;PPP2R2A;TXNDC12;RBPJ;ZFP36;HERC1;ZMIZ1;ARL6IP5;UBAP2L;KPNA2;CCNL1;RNF111;KPNA1;BNIP3L;MORC3;USP3;ARRDC3;ALG13;ARID5B;DNAJB14;TMEM85;PRPF4B;RUNX2;DYNC1LI1;KARS;TBL1XR1;MORF4L2;PRPF3;TXNIP;SUCLG1;MATR3;IL6ST;TRIB1;ATF6;NSMAF;LRRC58;ANKRD17;ATP6V1A;VCP;TMED10;YTHDC2;FLII;GABARAP;GLG1;HSP90B1;ATP5B;SNX2;SPAST;UBC;LTA4H;SLC38A2;ABCA1;HSPA8;MLL3;CBX5;NUP15…
EOMES_20176728_ChIP-ChIP_TSCs_Mouse	106/1744	7.10196e-05	0.000395857	3.18889e-29	1.74708e-28	-1.27935	12.221	ATF2;TES;RIF1;ZFAND5;ARPC5L;TXNDC12;CASC3;ENO1;PWP1;ELK3;PPP1CB;ZFP36;ZMIZ1;CPNE3;KPNA4;EIF2A;KPNA1;FNBP1;ARID5B;TMEM85;GAPVD1;ATG12;DYNC1LI1;TBL1XR1;PRPF3;TXNIP;SUCLG1;MATR3;NSMAF;LRRC58;VCP;TMED10;DCUN1D1;GABARAP;HSP90B1;SGPL1;SEC14L1;RAD21;UBC;PSAP;B3GALNT2;LYN;CD164;HSPA8;SMAD4;NUP155;SMURF2;NUP153;CLK4;PUM2;ID2;ANP32E;OGT;MAP3K14;CDC42SE2;BCAR3;B4GALT1;INTS10;TNFAIP3;SMG7;PIK3C2A;AFF4;NIPBL;…
HNF4A_19822575_ChIP-Seq_HepG2_Human	356/6083	6.69806e-14	1.95157e-12	0.0000000000000000000000000000000000000000000000000000000000000000000000000000000000000000000000000000000002587428398980815634686189103982487864802542546681088394618914084839213301912807010255937890910161040223241775958954189827414838540651510394390241783113520641809147976175157543178110242350184228129090186700376038279113731811666392190378696586620063574253288764259739451745190308429300785064697…	0.000000000000000000000000000000000000000000000000000000000000000000000000000000000000000000000000000000041463540093667572712077282760156776891046629805117506258359458761840783545370127653884299418978417264640324258447281037429010627777220733905665235260740126030288255902424831093291890644364870037579091706868154082969287579517687339952216609993197217465255022261771955527365207672119140625	-0.401755	12.187	EIF4A2;CYFIP2;ATF2;HNRPDL;PANK2;TES;CERK;PLEKHB2;JMJD1C;TXNDC12;PPP2R2A;GHITM;RBPJ;PWP1;C15ORF24;ELK3;CCAR1;TIAL1;GOLGA4;ALCAM;ZMIZ1;DPYSL2;RASSF5;BBX;PIP4K2A;PSMD1;UBAP2L;CCNL1;CCDC93;SEC63;MED1;PRKCI;MBNL1;ENTPD1;CSNK2A1;FNBP1;STARD7;NGDN;TMEM85;GAPVD1;ATG12;C20ORF43;PRKAR1A;PPA1;AKAP9;CRYZL1;SUCLG1;UQCRC2;EZR;TRIB1;ATF6;MACF1;ZNF394;DCUN1D1;ZC3HAV1;PTTG1IP;RPS4Y1;IQGAP2;HIF1A;OSGEP;GLG1;INPP5B…
RELA_24523406_ChIP-Seq_FIBROSARCOMA_Human	80/1182	1.74218e-05	0.000105352	6.63483e-25	2.62526e-24	-1.11096	12.1737	BCAR3;EIF4A2;AHCTF1;TNFAIP2;OLA1;TNFAIP3;PRDM1;ENO1;NR3C1;DOCK10;AKAP13;ALCAM;RB1CC1;GPBP1;NFKBIZ;REV3L;ARL6IP5;CCNL1;ARID2;HMGN1;KLF10;SS18;RBM17;HSP90AA1;SERPINB1;NCOA4;C14ORF43;RHOG;VEZF1;DICER1;ARID1A;PJA2;SUPV3L1;CREB1;PIK3CA;IRF4;TBL1XR1;PPIF;S100A4;UQCRC2;PABPC1;RBM23;CD44;PPP1R15A;PPP1R15B;CD63;PRKAA1;SLC41A2;ZBTB1;FAM129A;DENND3;PTTG1IP;HIF1A;RAB21;SH3BGRL;UCP2;NDUFV2;SF3B1;CD55;ABCA1;CD…
TBX20_22080862_ChIP-Seq_HEART_Mouse	125/2000	3.80534e-06	2.71025e-05	1.22465e-35	9.93668e-35	-0.969277	12.0957	FAM49A;OXNAD1;HNRPDL;TES;CERK;ARPC5L;NR3C1;ELK3;CCAR1;RGS2;ZFP36;GOLGA4;RGS1;KIF5B;LUC7L;ARID2;CCDC93;RNF111;MORC3;MBNL1;CEP135;RALGAPA2;ARRDC3;TOMM34;NEAT1;MED6;RUNX2;PRKAR1A;MATR3;TRIB1;ATF6;NSMAF;ZFP106;ANKRD17;PXK;INO80D;TMED10;UBR3;SLC1A4;NMD3;PTTG1IP;GABARAP;ZFP36L2;CYB5R4;SEC14L1;RAD21;ABL1;ATP6V1D;PHC2;CBX6;SMAD4;NUP155;IQSEC1;TMEM50A;BSDC1;DNAJC15;PTK2;AZIN1;GLUD1;STAG1;PAN3;QARS;STK24;S…
TBX20_22328084_ChIP-Seq_HEART_Mouse	125/2000	3.80534e-06	2.71025e-05	1.22465e-35	9.93668e-35	-0.962465	12.0107	FAM49A;OXNAD1;HNRPDL;TES;CERK;ARPC5L;NR3C1;ELK3;CCAR1;RGS2;ZFP36;GOLGA4;RGS1;KIF5B;LUC7L;ARID2;CCDC93;RNF111;MORC3;MBNL1;CEP135;RALGAPA2;ARRDC3;TOMM34;NEAT1;MED6;RUNX2;PRKAR1A;MATR3;TRIB1;ATF6;NSMAF;ZFP106;ANKRD17;PXK;INO80D;TMED10;UBR3;SLC1A4;NMD3;PTTG1IP;GABARAP;ZFP36L2;CYB5R4;SEC14L1;RAD21;ABL1;ATP6V1D;PHC2;CBX6;SMAD4;NUP155;IQSEC1;TMEM50A;BSDC1;DNAJC15;PTK2;AZIN1;GLUD1;STAG1;PAN3;QARS;STK24;S…
AR_22383394_ChIP-Seq_PROSTATE_CANCER_Human	116/1857	9.1921e-06	6.07437e-05	5.20776e-33	3.62845e-32	-1.02454	11.8817	FAM49A;DENND5B;NDUFA12;CTNND1;PRDM1;NR3C1;PPP1CB;RGS2;SLK;RGS1;CCNL1;KCMF1;AGTPBP1;USP3;UBE4A;ARID5B;LEMD3;PIAS1;TBL1XR1;RAF1;ATF6;NSMAF;SLC41A2;SEL1L;ZBTB1;DCUN1D1;BRP44;NMD3;ZC3HAV1;PDS5B;IQGAP2;HIF1A;PDZD8;PAG1;ZC3H15;OSBPL9;ABCA1;PHC2;SMAD4;CEP350;MYO5A;HOOK3;FOXN2;KLHL20;GLUD1;STAG1;WNK1;FBXL5;COPS8;CALM2;ZCCHC2;RERE;CSRNP1;TOP2B;B4GALT1;TNFAIP2;OLA1;TNFAIP3;ARHGAP5;PIK3CG;ZC3H7A;RASGEF1B;RB…
E2F1_18555785_ChIP-Seq_MESCs_Mouse	236/4172	2.63244e-07	2.5185e-06	0.00000000000000000000000000000000000000000000000000000000000001314317740492073808675450670134842267166660762122964493584814713193439425176527285918147094868527889960418255644381957676487732061260989726535437498058760119601373617115314118564128875732421875	5.26549e-61	-0.781939	11.8465	EIF4A2;RPL4;ATF2;HNRPDL;PANK2;PLEKHB2;PPP2R2A;ENO1;GHITM;THUMPD1;IFI30;PWP1;CCAR1;PNN;PSMD6;GPBP1;LUC7L;PSMD1;UBAP2L;CPNE3;CCNL1;CCDC93;SOX4;PRKCI;FNBP1;ARRDC3;NGDN;GAPVD1;ATG12;PRKAR1A;ZC3H11A;CRYZL1;TXNIP;SUCLG1;UQCRC2;ATF6;SLBP;RPN2;RPN1;ZBTB1;NMD3;ZC3HAV1;PTTG1IP;HIF1A;GLG1;ATP5B;SCFD1;PTDSS1;SGPL1;SNX2;PDCD10;MIER3;MIER1;SSR1;LTA4H;LYN;PNO1;TMEM50A;EIF2AK2;MYO5A;PHC3;PUM2;GLUD1;WNK1;ID2;PPT1…
CEBPB_21427703_ChIP-Seq_3T3-L1_Mouse	125/2000	3.80534e-06	2.71025e-05	1.22465e-35	9.93668e-35	-0.92935	11.5975	HNRPDL;ANKRD13D;HNRNPU;TXNDC12;ALKBH5;RGS2;ZMIZ1;CCNL1;ARID2;KCMF1;MORC3;AGTPBP1;RALGAPA2;ARID5B;TMEM85;NEAT1;FBXO11;ADAM17;SOAT1;PRKAR1A;TBL1XR1;CD109;CRYZL1;WDFY1;TXNIP;ADAM9;UHRF1BP1;IL6ST;TRIB1;NSMAF;ANKRD17;ATP6V1A;PXK;YTHDC2;DCUN1D1;BRP44;UBR3;HIF1A;TOR1AIP1;CYB5R4;UBR5;PSAP;ABL1;SSR1;SLC38A2;SMAD4;HSPA5;TMEM50A;INSR;TMEM50B;IRF2BP2;HOOK3;CLK4;STAG1;WNK1;CNOT1;ATG16L1;MAFG;PPT1;DEGS1;MAP3K1…
MYC_19079543_ChIP-ChIP_MESCs_Mouse	88/1458	0.000381555	0.00174698	4.07641e-24	1.4357e-23	-1.4634	11.5188	RPL4;CEP57;ATF2;SETD5;HNRPDL;ADPGK;CASC4;DDX42;ARPC5L;CTCF;ENO1;TIAL1;ZFP36;GOLGA4;XPO4;LUC7L;KPNA2;JAK1;KPNA1;NDEL1;PHACTR4;ACTR3;KCMF1;CDV3;HSP90AA1;TGIF2;DST;TMEM85;MRPL47;DICER1;RHOA;SUPV3L1;ARL4C;PTP4A1;DYNC1LI1;HADHA;NFX1;MORF4L2;PRPF3;CANX;TCP1;TXNIP;ADAM9;MATR3;IL6ST;TRIB1;ANKRD17;SLBP;USP14;VCP;TMED10;MRPS35;ATP5A1;OSGEP;NAPG;ZFP36L2;MTDH;ATP5B;PTDSS1;SGPL1;SEC14L1;SERTAD2;UCP2;UBC;MAPK1…
TCFCP2L1_18555785_ChIP-Seq_MESCs_Mouse	120/1987	2.96521e-05	0.000171234	7.1468e-33	4.82221e-32	-1.08193	11.2802	RIF1;CASC4;ARID4A;PPP2R2A;THUMPD1;ENO1;CCAR1;PPP1CB;TIAL1;RGS2;DPYSL2;GPBP1;CCNL1;EIF2A;MORC3;USP3;DICER1;LEMD3;ADAM17;ZFYVE16;PPA1;PRPF3;PSME4;TBC1D23;ADNP;ATP6V1A;PXK;TMED10;COPB1;UBR1;HIF1A;HSP90B1;UGCG;PTDSS1;SEC14L1;PDCD10;UBC;PSAP;ABL1;LYN;MGEA5;CD164;HSPA8;HSPA5;PNO1;TMEM50A;TMEM50B;GFPT1;MYO5A;HOOK3;CLK4;AZIN1;GLUD1;SON;QARS;ATG16L1;FUBP1;MAFG;FBXL5;COPS8;BRWD1;MXD4;CDC42SE2;CEP57;RNF10;A…
DPY_21335234_ChIP-Seq_ESCs_Mouse	124/2000	6.19546e-06	4.2702e-05	4.99665e-35	3.90592e-34	-0.926801	11.1139	CYFIP2;PLEKHB2;NR3C1;PWP1;CCAR1;SLK;ZMIZ1;RASSF5;GPBP1;BBX;CCDC93;SOX4;HMGN1;KCMF1;PPP1R16B;MORC3;USP7;CEP135;SMARCC2;FNBP1;ARRDC3;ARID5B;PRPF4B;DICER1;GAPVD1;FBXO11;PPA1;PSME4;WDFY1;MATR3;ATF6;DDX6;MACF1;TMED10;DCUN1D1;DAPP1;UBR3;TOR1AIP2;TOR1AIP1;MTDH;FAM160B1;UGCG;ATP5B;SBNO1;SGPL1;SEC14L1;MIER3;UBC;BPTF;HSPA8;BCL11A;CEP350;KLHL20;CLK1;UBE2W;IBTK;STK24;SP1;ATG16L1;ID2;UBE2N;DEGS1;ACBD3;ZCCHC2;…
UBF1/2_26484160_Chip-Seq_HMECs_Human	123/2000	9.99072e-06	6.46874e-05	2.02055e-34	1.50601e-33	-0.909696	10.4741	DENND5B;ARPC5L;HNRNPU;ARID4B;ENO1;PWP1;ALKBH5;ZFP36;ALCAM;ZMIZ1;DPYSL2;PSMD2;BBX;UBAP2L;ARID2;SOX4;FBXW4;KIAA0494;ARID5B;PRPF4B;NEAT1;LEMD3;ATG12;RSBN1;SOAT1;CD109;WDFY1;SUCLG1;S100A4;SAR1A;STXBP3;ANKRD12;PTTG1IP;HIF1A;TOR1AIP1;ZFP36L2;HSP90B1;FAM160B1;UGCG;SBNO1;SCFD1;SEC14L1;UBC;MIER1;LTA4H;SLC38A2;PDZD8;BPTF;B3GALNT2;ABCA1;MGEA5;PHC2;TMEM50A;CEP350;IRF2BP2;KLHL20;GLUD1;CNOT6;WNK1;ANP32E;DEGS1;…
IRF8_22096565_ChIP-ChIP_GC-B_Human	17/203	0.00556745	0.0177549	1.59774e-07	2.14706e-07	-2.00667	10.4163	CD74;CIITA;STAT2;TOR1AIP2;ARID5B;ZC3HAV1;SMG7;TOR1AIP1;HERPUD1;C12ORF35;GNA13;KARS;HERC1;CHMP1B;UBC;NFKBIZ;HLA-DRA
GATA3_26560356_Chip-Seq_TH1_Human	121/2000	2.52407e-05	0.000151208	3.21596e-33	2.26531e-32	-0.960304	10.1668	EIF4A2;PLEKHB2;CASC3;PRDM1;RBPJ;ALKBH5;ZFP36;RGS1;KIF5B;KPNA4;CCNL1;ARID2;SEC63;FBXW4;BNIP3L;CSNK2A1;STARD7;NGDN;KIAA0494;UBE4A;TSC1;ERMN;PIAS1;C20ORF43;ZFYVE16;PPA1;CD109;CRYZL1;TRIB1;ZNF431;LRRC58;STXBP3;SEL1L;RPN1;BRP44;NMD3;UBR1;PDS5A;HIF1A;FAM160B1;EBP;SNX2;BLOC1S2;PSAP;NDUFV2;SLC38A2;C5ORF41;LYN;MGEA5;PHF10;TMEM50A;CEP350;EIF2AK2;MYO5A;IRF2BP2;BRAF;SSH2;AZIN1;PUM2;SELL;WNK1;HLA-DRA;TAB2;EIF…
VDR_24787735_ChIP-Seq_THP-1_Human	54/805	0.000511685	0.00223123	5.63278e-17	1.27134e-16	-1.32108	10.0109	TOP2B;ADPGK;PLEK;TNFAIP3;HNRNPU;ARID4A;PRDM1;NR3C1;SAT1;GM2A;ZMIZ1;GPBP1;CCNL1;CCDC93;ACTR3;AGTPBP1;MSL2;HAUS3;PTBP2;PIAS1;ZEB2;AIM1;TBL1XR1;ZNF516;CRYZL1;TXNIP;PFDN1;PABPC1;TRIB1;IREB2;RNF38;UGCG;ADAM28;PSAP;MAPK1;LTA4H;CHML;SLC38A2;ABCA1;MAP3K1;PHF10;ASCC1;BCL11A;TXNRD1;INSR;CDC5L;IRF2BP2;AZIN1;SNRK;NIN;PPT1;DEGS1;COPS8;CPEB4
SALL4_22934838_ChIP-ChIP_CD34+_Human	85/1418	0.000594169	0.0025734	3.94267e-23	1.32317e-22	-1.33595	9.92391	BCAR3;TOP2B;PANK3;ADPGK;CTNND1;DDX42;WDR41;TNFAIP3;ARHGAP5;NR3C1;FAM107B;AKAP13;RGS2;CASP8;GM2A;SIN3A;RASSF5;PDE4B;LUC7L;ARIH1;CTSC;RAB8B;ENTPD1;SHPRH;MBNL1;USP3;NCOA4;MRPL47;DNAJB14;PPP2R5C;ARID1A;RUNX2;HADHA;AIM1;CREB1;TMEM33;NFX1;TBL1XR1;ZC3H11A;PRPF3;ADAM9;LCP1;RAF1;SLU7;CD44;DCP2;SKIV2L2;SLC20A1;RNF38;ZBTB1;TOR1AIP2;NMD3;IQGAP2;GLG1;INPP5B;NRAS;BCLAF1;HLA-DMB;PLAGL1;UBC;ABL1;RBBP6;NDUFV2;ZNF…
TRIM28_19339689_ChIP-ChIP_MESCs_Mouse	174/3072	1.61901e-05	9.88368e-05	7.68142e-45	1.09418e-43	-0.899241	9.91963	EIF4A2;HNRPDL;RIF1;GOLT1B;PITPNB;CSE1L;ZFAND5;ARPC5L;THUMPD1;TIAL1;ALKBH5;DPYSL2;RASSF5;PMPCB;ENPP4;KPNA4;KPNA2;SOX4;EIF2A;HMGN1;KPNA1;CEP135;TSPYL1;CSNK2A1;STARD7;SACM1L;PRPF4B;GAPVD1;RSBN1;ZFYVE16;KARS;PPA1;ADAM9;MATR3;IL6ST;RAF1;TRIB1;LRRC58;ZFP106;DDX6;ZCCHC6;VCP;TMED10;CBFB;RPN2;COPB1;ZBTB1;SLC1A4;UBR1;PTTG1IP;HIF1A;ZFP36L2;MTDH;UBE2J1;SEC14L1;NDUFV2;PDZD8;B3GALNT2;MGEA5;CD164;TMEM50A;BCL11A…
GATA4_21415370_ChIP-Seq_HL-1_Mouse	115/2039	0.000662872	0.00283267	5.10296e-29	2.68115e-28	-1.3217	9.67342	PANK2;TES;ACAA2;PLEKHB2;NDUFA12;CTNND1;TXNDC12;NR3C1;RBPJ;TIAL1;HERC1;ARL6IP5;HMGN1;MBNL1;FNBP1;TPM3;USP3;RC3H1;ARID5B;NRBP1;DYNC1LI1;SOAT1;PRKAR1A;PPIF;PHIP;HECA;UQCRC2;IL6ST;TRIB1;ATF6;NSMAF;SLBP;ZCCHC6;CBFB;CUL1;PDS5B;GABARAP;MTDH;INPP5B;ATP5B;SEC14L1;MIER1;SSR1;LTA4H;LYN;MGEA5;INSR;FUBP3;CNOT1;ID2;PPT1;ANP32E;DEGS1;EIF2C2;COPG;CALM2;LSM14A;ZCCHC2;CDC42SE2;PHF3;SETD5;TOP2B;MCFD2;ZCCHC11;GDI2;A…
ATF3_23680149_ChIP-Seq_GBM1-GSC_Human	130/2189	2.90432e-05	0.000170795	5.58476e-35	4.2617e-34	-0.901408	9.41676	EIF4A2;CTNND1;JMJD1C;TXNDC12;CASC3;GHITM;ENO1;SAT1;ELK3;GOLGA2;RGS2;ZMIZ1;RGS1;DPYSL2;PSMD2;RASSF5;ARL6IP5;KPNA4;UBAP2L;SACM1L;ARRDC3;ALG13;DNAJB14;NEAT1;CCNB1IP1;MORF4L2;CD109;CMPK1;MATR3;S100A4;IL6ST;TRIB1;RPN2;GABARAP;OSGEP;INPP5B;SEC14L1;UBC;ABL1;LTA4H;B3GALNT2;AKIRIN2;PHC2;CBX5;HSPA5;DENND4A;IQSEC1;C10ORF32;BSDC1;IRF2BP2;ZBTB11;C1ORF63;GLUD1;EIF2S3;SP1;CNOT1;FUBP1;UBA1;ZNF655;MXD1;IL7R;EIF2C…
E2F1_21310950_ChIP-Seq_MCF-7_Human	70/1145	0.00108543	0.0043215	1.27189e-19	3.31414e-19	-1.36869	9.34236	USPL1;GDI2;PPP2R2A;CTDSPL2;PPP1CB;AKAP13;PNN;ALKBH5;NIPBL;ALCAM;ING3;SIN3A;PPP2R5E;DPYSL2;CHMP1B;GPBP1;OSBP;LUC7L;ZNF644;KPNA2;CCNL1;SOX4;MBNL1;TPM3;H2AFZ;VPS13A;C9ORF21;LEMD3;CCNB1IP1;PPM1B;SOAT1;TCP1;GARS;MATR3;CD47;ANKRD17;ZNF394;ZNF592;SLC20A1;SEL1L;ZBTB1;HIF1A;IWS1;FAM105A;PPM1G;SEC14L1;HECTD1;UBC;MAPK6;RAE1;SF3B1;TBC1D15;CLASP1;LYN;DYNC1H1;CBX5;NUP155;IQSEC1;CDC5L;NUP153;KIAA0232;PUM2;PER2;…
PRDM16_22522345_ChIP-ChIP_PALATE_MESENCHYMAL_Mouse	12/122	0.0053695	0.0174713	2.26147e-06	2.92259e-06	-1.77648	9.28569	UPF2;SF3A3;ASXL1;DAZAP2;PTAR1;TMED10;MCTP1;NFX1;CTCF;NR3C1;PHC3;HSP90B1
EWS_26573619_Chip-Seq_HEK293_Human	56/854	0.000698605	0.00287055	3.74137e-17	8.50431e-17	-1.26642	9.20237	PHF3;HNRPDL;DDX3X;MYSM1;PSMD6;RGS2;UBE2Q2;RASSF5;ZNF644;KPNA2;KLF10;HSP90AA1;APAF1;STARD7;ARRDC3;ARID5B;AP3B1;NEAT1;ZDHHC17;PTBP2;PIAS1;PARP8;ARL4C;ZEB2;CREB1;HNRNPH1;TBL1XR1;STRAP;PABPC1;SKIV2L2;ANKRD17;ATP6V1A;PDS5B;IQGAP2;ATAD2B;ATP5B;ABL1;ZC3H15;CBX6;CBX5;DENND4A;BCL11A;GALNT1;C1GALT1;EIF2AK2;USF2;PHC3;ANKHD1;KTN1;SLCO3A1;SP1;FUBP1;HNRNPA2B1;ACBD3;LSM14A;ATR
FOXM1_23109430_ChIP-Seq_U2OS_Human	21/267	0.00462407	0.0152001	1.59059e-08	2.27076e-08	-1.68444	9.05635	SS18;DCLRE1C;H2AFZ;C14ORF43;DNAJB14;C10ORF46;C20ORF111;FBXL20;ASXL1;PPM1B;MIS18BP1;CNOT1;AP1G1;STK17B;KBTBD2;HNRNPA2B1;UCP2;ANP32E;TXNIP;KPNA2;CALM2
GATA1_22383799_ChIP-Seq_G1ME_Mouse	122/2000	1.59568e-05	9.8349e-05	8.09759e-34	5.83209e-33	-0.815567	9.00844	OXNAD1;CERK;ZFAND5;LST1;IFI30;ELK3;PNN;RGS2;ZFP36;KIF5B;OSBP;ARL6IP5;KPNA2;CCNL1;CCDC93;SOX4;ARRDC3;PRPF4B;NEAT1;ADAM17;SOAT1;KARS;PPA1;PRKAR1A;PPIF;UHRF1BP1;ADNP;EZR;NSMAF;PTTG1IP;GLG1;ZFP36L2;SEC14L1;UBR5;TBC1D15;TRAPPC2;B3GALNT2;LYN;MGEA5;HSPA8;SLMO2;CEP350;GFPT1;IRF2BP2;ZBTB11;FOXN2;AZIN1;CLK1;STK24;SP1;GPR183;DEGS1;OGT;EIF4G2;TOP2B;AHCTF1;PLEK;TNFAIP2;CHD3;SMG7;CLINT1;ING3;RB1CC1;CHMP1B;TLK1…
YAP1_20516196_ChIP-Seq_MESCs_Mouse	139/2329	1.13542e-05	7.27803e-05	1.06915e-37	9.51839e-37	-0.78804	8.97256	EIF4A2;HNRPDL;PITPNB;ZFAND5;HNRNPU;ARID4A;CASC3;SAT1;DOCK10;ALCAM;ZMIZ1;GPBP1;KPNA4;ARID2;SOX4;FBXW4;KCMF1;MED1;MORC3;AGTPBP1;LEMD3;FBXO11;PIAS1;KARS;PRKAR1A;TBL1XR1;CD109;PSME4;PPIF;SUCLG1;MATR3;TRIB1;LRRC58;MACF1;ZCCHC6;RPN1;CUL1;SLC1A4;NMD3;PTTG1IP;INPP5B;UGCG;ATP5B;PTDSS1;SEC14L1;SLC38A2;ZC3H15;BPTF;OSBPL9;B3GALNT2;AKIRIN2;CD164;MLL3;HSPA5;IQSEC1;TMEM50A;BCL11A;INSR;HOOK3;DNAJC15;ZZEF1;KLHL20…
HOXC9_25013753_ChIP-Seq_NEUROBLASTOMA_BE2-C_Human	121/2014	3.44672e-05	0.000197263	5.95971e-33	4.10772e-32	-0.86927	8.93219	DCLRE1C;GOLT1B;NDUFA12;CSE1L;ARPC5L;JMJD1C;PRDM2;THUMPD1;RBPJ;TIAL1;HERC1;DPYSL2;OSBP;ARL6IP5;BBX;VPS35;CCNL1;RNF111;SOX4;EIF2A;MED1;MORC3;CEP135;USP3;TOMM34;ARID5B;TMEM85;TSC1;NEAT1;LEMD3;NRBP1;RSBN1;MED6;KARS;ZC3H11A;PRPF3;WDFY1;TBC1D23;UQCRC2;RAF1;ATF6;ZNF431;ZCCHC6;VCP;INO80D;IREB2;RPN1;OSGEP;PSAP;SSR1;ZNF148;ATP6V1D;TBC1D15;ZNF267;ZC3H15;LYN;CBX5;C10ORF32;IBTK;SON;ARPC3;ATG16L1;GOLGB1;ACBD3;…
NFE2L2_20460467_ChIP-Seq_MEFs_Mouse	68/1055	0.00031193	0.00144889	3.1643e-20	8.34698e-20	-1.07962	8.71547	BCAR3;PHF3;MCFD2;USPL1;CTNND1;GDI2;OLA1;ARHGAP5;PIK3CG;SENP5;ZMIZ1;PPP2R5E;REV3L;SEC63;FNBP1;VPS13A;UBE4A;SERPINB9;LEMD3;ZDHHC17;SRP9;PJA2;PTP4A1;AIM1;PIK3CA;SOAT1;TBL1XR1;ZC3H11A;PAPD5;CAT;PPIF;PFDN1;HECA;LCP1;TBC1D23;RAF1;TRIB1;TKT;PPARD;MACF1;PRKAA1;SLC41A2;DAPP1;SLC1A4;ZC3HAV1;PTTG1IP;MTDH;SNX4;TMEM66;UBR5;UBC;SMNDC1;CLASP1;B3GALNT2;CD164;MAP3K1;TXNRD1;DENND4C;ECD;C1GALT1;IRF2BP2;MCOLN2;ZZEF1…
E2A_27217539_Chip-Seq_RAMOS-Cell_line_Human	119/2000	6.13422e-05	0.000344915	4.93533e-32	3.22811e-31	-0.897418	8.7041	CYFIP2;EIF4A2;DCLRE1C;DENND5B;CASC4;PRDM2;PRDM1;ENO1;ELK3;FAM107B;HERC1;ZMIZ1;RASSF5;ENPP4;CCNL1;PPP1R16B;USP7;CEP135;USP3;LEMD3;PRKAR1A;HECA;ADNP;UQCRC2;TRIB1;CSF2RB;UBE2J1;SEC14L1;UBC;PSAP;PAG1;BPTF;ABCA1;LYN;CBX5;IRF2BP2;BRAF;SSH2;AZIN1;CLK1;PTPRC;HNRNPF;IL7R;EIF4G2;CPEB4;CDC42SE2;RERE;ZCCHC11;PIGT;GDI2;ATP2A3;OLA1;CTCF;CHD3;MYSM1;CLINT1;PIK3CG;HERPUD1;ING3;ZMYM2;SENP5;DSE;ACTR3;SERPINB1;USP48…
NRF2_20460467_ChIP-Seq_MEFs_Mouse	68/1055	0.00031193	0.00144889	3.1643e-20	8.34698e-20	-1.07358	8.6667	BCAR3;PHF3;MCFD2;USPL1;CTNND1;GDI2;OLA1;ARHGAP5;PIK3CG;SENP5;ZMIZ1;PPP2R5E;REV3L;SEC63;FNBP1;VPS13A;UBE4A;SERPINB9;LEMD3;ZDHHC17;SRP9;PJA2;PTP4A1;AIM1;PIK3CA;SOAT1;TBL1XR1;ZC3H11A;PAPD5;CAT;PPIF;PFDN1;HECA;LCP1;TBC1D23;RAF1;TRIB1;TKT;PPARD;MACF1;PRKAA1;SLC41A2;DAPP1;SLC1A4;ZC3HAV1;PTTG1IP;MTDH;SNX4;TMEM66;UBR5;UBC;SMNDC1;CLASP1;B3GALNT2;CD164;MAP3K1;TXNRD1;DENND4C;ECD;C1GALT1;IRF2BP2;MCOLN2;ZZEF1…
WT1_20215353_ChIP-ChIP_NEPHRON_PROGENITOR_Mouse	98/1663	0.000405423	0.00183012	4.48992e-26	1.91869e-25	-1.10893	8.6614	ATF2;CERK;ZFAND5;ARPC5L;ELK3;TIAL1;ZFP36;ALCAM;ZMIZ1;BBX;KPNA4;UBAP2L;CCNL1;SOX4;KPNA1;BNIP3L;PRKCI;MBNL1;CSNK2A1;TPM3;NGDN;TOMM34;ARID5B;PRPF4B;RSBN1;PRKAR1A;TBL1XR1;CRYZL1;WDFY1;MATR3;DDX6;CBFB;ZBTB1;UBR1;ZFP36L2;MTDH;SLC38A2;PAG1;OSBPL9;B3GALNT2;MGEA5;CBX6;SMAD4;PHF10;SMURF2;PUM2;CNOT6;STAG1;PAN3;STK24;WNK1;GNB4;BRWD1;CALM2;BCAR3;SETD5;USPL1;CTCF;CTDSPL2;AFF4;ZMYM2;ZC3H7A;PPP2R5E;REV3L;KLF10;T…
NFIB_24661679_ChIP-Seq_LUNG_Mouse	39/573	0.00228296	0.00826767	8.48949e-13	1.50741e-12	-1.40899	8.5699	PPP1R15A;RERE;DDX6;MCFD2;ATF6B;COPB1;WDR41;HNRNPU;CAPG;RNF7;TOB1;TOR1AIP1;ZFP36L2;SCFD1;SNX2;SPAST;NFIL3;SERTAD2;PPP2R5E;PSAP;SOX4;KPNA1;SF3A3;KCMF1;CEP135;STAT2;ARRDC3;IRF2BP2;DICER1;ARID1A;TGFBR2;GCFC1;UBE2W;CNOT6;STK24;OCIAD1;CCDC43;CALM2;PAFAH1B2
CHD7_19251738_ChIP-ChIP_MESCs_Mouse	13/141	0.00662502	0.021023	1.68359e-06	2.18901e-06	-1.70418	8.5497	RBM39;MAP3K1;TES;TMEM50B;DDHD1;STAG2;SON;SNX27;MIER3;CRYZL1;BRWD1;CCDC93;SEC63
KDM6A_18722178_ChIP-ChIP_U937_AND_SAOS2_Human	33/479	0.00398046	0.0132725	3.6264e-11	6.03772e-11	-1.50558	8.32036	OXNAD1;ZNF350;TMED10;MRPS35;CTNND1;ARID4A;CTDSPL2;C15ORF24;OSGEP;GOLGA4;ATP6V1D;SF3A3;OSBPL9;ATP6V0B;HSPA5;PNO1;ECD;COMMD2;BSDC1;ASH1L;LEMD3;SUPV3L1;EIF2S3;KARS;CAPZA1;PPT1;PFDN1;CEBPZ;KIAA0907;UQCRC2;COPS8;ACBD3;ATF6
CEBPA_23403033_ChIP-Seq_LIVER_Mouse	40/589	0.00210115	0.00765249	4.60917e-13	8.51435e-13	-1.34145	8.27042	SLBP;PPP1R15B;OXNAD1;VCP;SAMD8;DDX24;PITPNB;WDR41;ARID4A;TNFAIP3;SLC1A4;UQCR10;THUMPD1;SAMHD1;TOR1AIP1;HERPUD1;INPP5B;ADAM28;PTDSS1;PDCD10;MIS18BP1;RAD21;CNPPD1;RBM39;CBX5;FEM1A;ARID5B;NEAT1;COQ10B;ZZEF1;RHOA;TMEM33;HNRNPH1;ATG16L1;CANX;LCP1;TRIB1;OGT;EIF4G1;MXD4
OLIG2_23332759_ChIP-Seq_OLIGODENDROCYTES_Mouse	119/2040	0.000140441	0.000731894	2.72592e-31	1.66411e-30	-0.925723	8.21183	FAM49A;CYFIP2;CERK;PITPNB;ARID4A;PRDM2;PPP2R2A;NR3C1;RBPJ;SAT1;ELK3;FAM107B;ALCAM;KIF5B;ARL6IP5;BBX;MORC3;MBNL1;SACM1L;LEMD3;FBXO11;RUNX2;PIAS1;ADAM17;TBL1XR1;IL6ST;EZR;ATF6;INO80D;TMED10;SLC41A2;ZBTB1;DCUN1D1;CUL1;SLC1A4;NMD3;SCFD1;OSBPL9;MGEA5;AKIRIN2;HSPA8;CBX5;NUP155;HSPA5;SMURF2;GFPT1;MYO5A;DNAJC15;AZIN1;STAG1;STAG2;ID2;EIF4G2;CPEB4;CDC42SE2;BCAR3;SETD5;PIGT;B4GALT1;INTS10;ADAR;CTDSPL2;ARHGA…
SPI1_23127762_ChIP-Seq_K562_Human	85/1389	0.000311668	0.00144889	1.10585e-23	3.87349e-23	-1.01599	8.20267	RERE;CYFIP2;DAZAP2;USP34;ATP2A3;JMJD1C;WDR43;ELK3;FAM107B;GOLGA2;CASP8;ZMIZ1;DPYSL2;RASSF5;KIF5B;CHMP1B;TLK1;UBAP2L;ARIH1;RNF111;JAK1;ACTR3;KCMF1;MORC3;MBNL1;ATP6V0B;CSNK2A1;TPM3;C14ORF43;RHOG;KIAA0494;AP3B1;NEAT1;ARID1A;RSBN1;AKAP9;LCP2;UHRF1BP1;SGK3;LCP1;DOCK2;PPARD;NSMAF;ARHGEF6;ANKRD17;NDUFB9;MACF1;SLC41A2;TGFBRAP1;FAM129A;DCUN1D1;ZC3HAV1;C10ORF46;IQGAP2;TOR1AIP1;CDC42;INPP5B;SGPL1;HECTD1;UBR…
PPARG_20176806_ChIP-Seq_THIOMACROPHAGE_Mouse	54/837	0.00124721	0.00484521	2.65154e-16	5.76147e-16	-1.1882	7.94532	RERE;INTS10;CTNND1;JMJD1C;TNFAIP3;THUMPD1;ELK3;SENP5;HERC1;RGS1;RASGEF1B;RASSF5;DSE;ARIH2;CYTIP;RAB8B;KLF10;MED1;FNBP1;AP3B1;OXSR1;TGFBR1;PIAS1;RAB33B;TGFBR2;DNAJC7;KARS;TBL1XR1;LCP2;GARS;LCP1;CD47;CD44;NDUFB9;SLC20A1;FAM129A;PIK3R5;MTDH;CDC42;RAB21;GNA13;RAD21;LTA4H;FNIP1;ZC3H15;DDHD1;DNAJC15;PAN3;ATG16L1;ID2;TTC3;ANP32E;MAP3K14;PTPN2
TAL1_20566737_ChIP-Seq_PRIMARY_FETAL_LIVER_ERYTHROID_Mouse	111/1875	0.000136276	0.000716007	1.10679e-29	6.16916e-29	-0.878332	7.81789	FAM49A;TES;ACAA2;ZFAND5;PRDM1;ZFP36;ZMIZ1;KIF5B;GPBP1;PIP4K2A;CCNL1;KPNA1;BNIP3L;MORC3;MBNL1;ARRDC3;PRPF4B;FBXO11;MED6;PPA1;PPIF;TXNIP;UHRF1BP1;MACF1;RPN2;RPN1;ZBTB1;DAPP1;CSF2RB;ZC3HAV1;IQGAP2;ZFP36L2;HSP90B1;INPP5B;UGCG;SEC14L1;UBC;SSR1;TBC1D15;ABCA1;PHC2;CBX6;HSPA5;IQSEC1;BCL11A;GFPT1;NUP153;ANKHD1;AZIN1;STAG1;STK24;HNRNPF;EIF2C2;EIF4G2;MXD4;EIF4G1;RERE;SETD5;AHCTF1;B4GALT1;ADPGK;TNFAIP2;ATP2A…
FLI1_20887958_ChIP-Seq_HPC-7_Mouse	120/2030	7.52021e-05	0.000415556	4.64629e-32	3.07039e-31	-0.816813	7.75591	RPL4;EIF4A2;OXNAD1;TES;DCLRE1C;PLEKHB2;PITPNB;TXNDC12;PNN;PSMD2;LUC7L;PSMD1;CCDC93;KPNA1;PPP1R16B;MORC3;TSPYL1;CSNK2A1;NGDN;NEAT1;RSBN1;DYNC1LI1;PRKAR1A;TBL1XR1;PPIF;TXNIP;S100A4;RAF1;ATF6;ZCCHC6;TMED10;UBR4;BRP44;SLC1A4;CSF2RB;PTTG1IP;CYB5R4;PTDSS1;SEC14L1;ABL1;NDUFV2;B3GALNT2;LYN;PHC2;NUP155;FOXN2;SSH2;ANKHD1;ZZEF1;PUM2;PAN3;QARS;FUBP3;ARPC3;ATG16L1;HNRNPF;GPR183;COPS8;COPG;OGT;MYD88;ATR;MCFD2;…
RUNX1_21571218_ChIP-Seq_MEGAKARYOCYTES_Human	288/5071	3.09067e-09	4.40249e-08	0.000000000000000000000000000000000000000000000000000000000000000000000000000000312303623348330878089821732629186782206642962069146524757437666080796801279799917294706710068922720656176490534855591434834326264772347484408807650933289711568433765253986921607124543969898305788290837625709173153154551982879638671875	0.0000000000000000000000000000000000000000000000000000000000000000000000000000222429580629200085727895452799502686049557271522072419447216972197352866613408018799695160555838043802477408139071732661226234304654329861741815703135028241475177712256529563176270009291547215257711656022365787066519260406494140625	-0.38666	7.57656	RPL4;ATF2;ARPC5L;JMJD1C;ENO1;GHITM;RBPJ;PWP1;ELK3;GOLGA2;HERC1;ZMIZ1;DPYSL2;RASSF5;GPBP1;LUC7L;PIP4K2A;CCNL1;PRKCI;TSPYL1;FNBP1;SACM1L;RUNX2;C20ORF43;PRKAR1A;HECA;SUCLG1;TRIB1;SLBP;STXBP3;RPN1;ZBTB1;ZC3HAV1;PTTG1IP;C10ORF46;IQGAP2;GLG1;INPP5B;UGCG;ATP5B;PTDSS1;SGPL1;SEC14L1;PDCD10;MIER1;SSR1;LTA4H;ZNF148;B3GALNT2;LYN;IQSEC1;INSR;IRF2BP2;BRAF;PTK2;PUM2;GLUD1;STAG1;WNK1;GOLGB1;ID2;PPT1;ANP32E;FBXL5…
E2F4_21247883_ChIP-Seq_LYMPHOBLASTOID_Human	172/2998	8.73874e-06	5.83493e-05	5.44873e-45	7.93781e-44	-0.641892	7.47659	RPL4;ANKRD13D;DCLRE1C;GOLT1B;NDUFA12;HNRNPU;JMJD1C;PRDM2;ENO1;ELK3;CCAR1;TIAL1;PNN;ALKBH5;SLK;HERC1;RASSF5;KIF5B;OSBP;LUC7L;VPS35;ARID2;RNF111;FBXW4;SMARCC2;TPM3;USP3;NGDN;KIAA0494;ARID5B;DICER1;LEMD3;RSBN1;PIAS1;SOAT1;KARS;PPA1;PPIF;CMPK1;DDX6;TMED10;CBFB;COPB1;FLII;IREB2;ZBTB1;UBR4;BRP44;PDS5B;C10ORF46;HIF1A;GABARAP;OSGEP;TOR1AIP1;GLG1;HSP90B1;FAM160B1;ATP5B;BLOC1S2;MIER1;SLC38A2;PDZD8;TBC1D15;…
JUN_26020271_ChIP-Seq_SMOOTH_MUSCLE_Human	118/2000	9.42382e-05	0.000499229	1.90682e-31	1.17526e-30	-0.799859	7.41444	CASC4;ENO1;RBPJ;ELK3;ALCAM;DPYSL2;UBAP2L;CSNK2A1;FNBP1;TMEM85;NEAT1;RSBN1;ERMN;RUNX2;ADAM17;CD109;PSME4;ADAM9;HECA;UHRF1BP1;IL6ST;TRIB1;ZCCHC6;PXK;RPN2;YTHDC2;NMD3;ZC3HAV1;GLG1;CYB5R4;UBC;PSAP;LTA4H;NDUFV2;TBC1D15;ZNF267;B3GALNT2;AKIRIN2;HSPA5;SMURF2;C10ORF32;NUP153;BRAF;PHC3;SON;SP1;ATG16L1;FUBP1;GPR183;DEGS1;ZNF655;MXD1;IL7R;COPS8;EIF2C2;GRSF1;OGT;MAP3K14;ATG2B;RERE;RNF10;INTS10;TNFAIP2;ATP2A3;…
ZFP281_27345836_Chip-Seq_ESCs_Mouse	118/2000	9.42382e-05	0.000499229	1.90682e-31	1.17526e-30	-0.773651	7.1715	CYFIP2;PANK3;CERK;ZFAND5;LST1;HNRNPU;PPP2R2A;NR3C1;IFI30;ELK3;CCAR1;TIAL1;DOCK10;PNN;ZFP36;ZMIZ1;DPYSL2;RASSF5;BBX;CCDC93;SOX4;SEC63;CEP135;SACM1L;ARRDC3;RC3H1;ALG13;ARID5B;DICER1;NEAT1;GAPVD1;SOAT1;PRKAR1A;TBL1XR1;ADNP;TRIB1;MACF1;INO80D;TOR1AIP2;ZFP36L2;MIER3;LTA4H;SLC38A2;ABCA1;BCL11A;TMEM50B;EIF2AK2;FOXN2;CLK1;UBE2W;GLUD1;PAN3;SP1;ID2;UBE2N;EIF2C2;GRSF1;CDC42SE2;CSRNP1;RNF10;CHD3;SMG7;AFF4;NI…
CDX2_21402776_ChIP-Seq_INTESTINAL-VILLUS_Mouse	118/2000	9.42382e-05	0.000499229	1.90682e-31	1.17526e-30	-0.771116	7.14801	CYFIP2;PANK3;PLEKHB2;NDUFA12;HNRNPU;JMJD1C;ARID4A;PRDM1;PWP1;ELK3;CCAR1;DOCK10;ALKBH5;RGS2;ZMIZ1;RGS1;RASSF5;PSMD1;CCDC93;SEC63;ARRDC3;RC3H1;ARID5B;DICER1;SOAT1;ZC3H11A;WDFY1;HECA;ATF6;INO80D;SLC41A2;TOR1AIP2;SLC1A4;IQGAP2;TOR1AIP1;SGPL1;PSAP;LTA4H;TBC1D15;CD164;BCL11A;CEP350;PUM2;KLHL20;CLK1;UBE2W;PTPRC;SELL;ATG16L1;DEGS1;TAB2;COPS8;ACBD3;ZCCHC2;CPEB4;CDC42SE2;PHF3;AHCTF1;ATP2A3;TNFAIP3;SMG7;AFF…
EOMES_21245162_ChIP-Seq_HESCs_Human	59/932	0.00118511	0.00466045	2.37611e-17	5.53849e-17	-1.05915	7.13649	BCAR3;RERE;CYFIP2;RNF10;TES;ADPGK;DDX42;TNFAIP2;JMJD1C;THUMPD1;ENO1;ALKBH5;CASP8;SIN3A;PDE4B;ZNF644;FBXW4;C14ORF43;KIAA0494;RAB7L1;WDR33;DNAJC7;PRKAR1A;CCDC43;CD47;ADNP;IL6ST;ERGIC1;MACF1;SAMD8;STXBP3;FLII;TOB1;PIK3R5;STRN3;FBXL20;PLAGL1;BNIP2;MAPK1;MAP4K5;PAG1;RPL19;SMARCE1;MLL3;DENND4A;BCL11A;STAT2;IRF2BP2;SSH2;DNAJC15;TTC19;ZZEF1;NIN;STK24;AXL;ERCC1;TMEM57;DEGS1;EIF4G2
MAF_26560356_Chip-Seq_TH2_Human	117/2000	0.000143361	0.000735153	7.29895e-31	4.37255e-30	-0.79959	7.07649	ANKRD13D;LST1;JMJD1C;PRDM2;PPP2R2A;ARID4B;GHITM;ENO1;RBPJ;SAT1;TIAL1;ZFP36;ALCAM;DPYSL2;OSBP;ARL6IP5;ARID2;KCMF1;MED1;USP7;SMARCC2;TPM3;USP3;KIAA0494;ARID5B;FBXO11;RSBN1;PPIF;CMPK1;TXNIP;PHIP;HECA;PXK;STXBP3;COPB1;UBR4;GABARAP;SCFD1;UBC;MIER1;ZNF267;TMEM50A;CEP350;IRF2BP2;ZBTB11;C1ORF63;SELL;FUBP1;GPR183;ANP32E;ACBD3;MAP3K14;ZCCHC2;EIF4G2;RERE;MCFD2;ZCCHC11;AHCTF1;B4GALT1;GDI2;USP34;ADAR;CTDSPL2;…
EST1_17652178_ChIP-ChIP_JURKAT_Human	56/1001	0.0184537	0.0494929	2.22403e-14	4.35964e-14	-1.77005	7.06692	ARF4;ARID4A;GHITM;CTDSPL2;ING3;ZNF207;EIF2A;UPF2;USP48;RAB7L1;UBE4A;C6ORF62;PPP2R5C;ARID1A;MED6;ATG12;SUPV3L1;TMEM33;UQCRC2;LCP1;ATF6;DCP2;TMED10;ZNF394;SEL1L;UBR1;RPS4Y1;GABARAP;GLG1;BCLAF1;BNIP2;LTA4H;ATP6V1D;TBC1D15;CLASP1;SF3A3;MON2;CBX5;FEM1A;NUP155;C10ORF32;TTC1;NUP153;USF1;KLHL20;PSMC5;SON;EIF2S3;VAPA;SP1;WNK1;CNOT1;APEX1;OCIAD1;CPEB4;METAP2
VDR_24763502_ChIP-Seq_THP-1_Human	78/1288	0.000747525	0.00303268	1.55905e-21	4.48141e-21	-0.967594	6.96546	CIITA;ANKRD13D;B4GALT1;ADPGK;PLEK;HNRNPU;ARID4A;PRDM1;ZFP36;ZMIZ1;CCNL1;ACTR3;CDV3;HSP90AA1;MBNL1;KLF13;AGTPBP1;ARRDC3;HAUS3;DNAJB14;BAZ1A;LARP4B;OXSR1;NEAT1;PIAS1;ZEB2;AIM1;DNAJC7;NFX1;HNRNPH1;MORF4L2;ZNF516;CRYZL1;PPIF;PFDN1;S100A4;LCP2;PABPC1;SLBP;PXK;SLC20A1;IREB2;DENND3;ZC3HAV1;TOB1;ZFP36L2;HSP90B1;ADAM28;MIER1;UBC;ABL1;CHML;C5ORF41;HSPA8;PHC2;MAP3K1;PHF10;BCL11A;INSR;CDC5L;IRF2BP2;HOOK3;PHC…
TAL1_21186366_ChIP-Seq_BM-HSCs_Mouse	117/2000	0.000143361	0.000735153	7.29895e-31	4.37255e-30	-0.75442	6.67673	FAM49A;CYFIP2;PANK3;NDUFA12;JMJD1C;PRDM1;PWP1;ELK3;CCAR1;ALKBH5;ZMIZ1;DPYSL2;GPBP1;SOX4;SEC63;AGTPBP1;TSPYL1;SMARCC2;ARRDC3;ARID5B;LARP4B;DICER1;LEMD3;FBXO11;PPA1;PSME4;HECA;IL6ST;TRIB1;ZCCHC6;SAR1A;SLC41A2;SEL1L;SLC1A4;PTTG1IP;IQGAP2;HIF1A;SCFD1;SGPL1;SEC14L1;PSAP;SSR1;LTA4H;TBC1D15;B3GALNT2;CD164;SMURF2;PNO1;BCL11A;NUP153;SSH2;ZZEF1;PUM2;HNRNPK;STK24;ID2;UBE2N;TAB2;CPEB4;CDC42SE2;TOP2B;MCTP1;PL…
GABP_17652178_ChIP-ChIP_JURKAT_Human	56/1001	0.0184537	0.0494929	2.22403e-14	4.35964e-14	-1.67165	6.67404	PANK2;PIGT;USPL1;ANKRD13D;NKAP;PSMD6;PMPCB;EIF2A;C14ORF118;PLDN;COMMD2;UBE4A;MRPL47;PRPF4B;PPP2R5C;COQ10B;MED6;RAP2C;RNF168;KARS;TMEM33;MORF4L2;PRPF3;PSME4;ATF6;SLU7;TMF1;TMED10;ZNF394;SAR1A;STX16;UBR1;RNF4;GABARAP;SCFD1;KIAA0317;UBC;BNIP2;SF3B1;TBC1D15;CLASP1;SF3A3;CD164;MON2;TMEM30A;NUP155;TTC1;ZBTB11;ANKHD1;USF1;TMCO1;KLHL20;PSMC5;ATG16L1;GOLGB1;OCIAD1
GATA2_21666600_ChIP-Seq_HMVEC_Human	49/837	0.0125719	0.0359759	2.04187e-13	3.82701e-13	-1.50011	6.56491	BCAR3;RBM27;MCFD2;B4GALT1;ADAR;ARID4B;CHD3;NR3C1;SMG7;PIK3C2A;DOCK10;AKAP13;DSE;ARL6IP5;PIP4K2A;ITGAV;CCNL1;PPP1R16B;MBNL1;DST;ELOVL5;C14ORF43;VPS13A;KIAA0494;ARID1A;WDR33;PIK3CA;PPA1;TBL1XR1;CD109;CRYZL1;TXNIP;ATF6;PPARD;PPP1R15A;STXBP3;SLC41A2;UBR4;SRP72;PSAP;MAP4K4;ARFGEF2;NOP58;USF1;CLK1;VAPA;CNOT1;EIF2C2;ZCCHC2
SALL1_21062744_ChIP-ChIP_HESCs_Human	10/105	0.013058	0.0372008	2.02839e-05	2.52466e-05	-1.51293	6.56364	FBXL20;AHCTF1;DDX3X;SMURF2;KBTBD2;REV3L;ARID5B;PHIP;NUP43;CHML
POU3F2_20337985_ChIP-ChIP_501MEL_Human	97/1702	0.00129313	0.00499335	8.39883e-25	3.28271e-24	-0.977756	6.50275	ATF2;HNRPDL;GOLT1B;PRDM2;NR3C1;C15ORF24;PPP1CB;RGS2;ALCAM;RGS1;BBX;ARID2;MBNL1;ARRDC3;DNAJB14;RSBN1;DYNC1LI1;PRKAR1A;AKAP9;ADAM9;PHIP;TBC1D23;ADNP;IL6ST;ZFP106;ATP6V1A;STXBP3;ZBTB1;TOR1AIP2;NMD3;HIF1A;MBTD1;CYB5R4;PTDSS1;KIAA0317;MIER1;PAG1;ZC3H15;B3GALNT2;DENND4C;NUP153;SSH2;KLHL20;SON;PTPRC;WNK1;GOLGB1;FBXL5;IL7R;LSM14A;EIF4G2;CPEB4;PHF3;ZCCHC11;MCTP1;GDI2;PIK3C2A;SENP6;NIPBL;ING3;UBE2Q2;ARIH1;…
FLI1_21867929_ChIP-Seq_TH2_Mouse	116/2000	0.000215949	0.00104078	2.76781e-30	1.58408e-29	-0.756323	6.38372	FAM49A;CYFIP2;PANK3;NDUFA12;JMJD1C;ARID4B;PRDM1;GHITM;PWP1;ELK3;CCAR1;ALKBH5;ZMIZ1;GPBP1;SOX4;SEC63;AGTPBP1;TSPYL1;ARRDC3;ARID5B;LARP4B;DICER1;LEMD3;PPA1;PSME4;HECA;TRIB1;ZCCHC6;SAR1A;SLC41A2;SEL1L;SLC1A4;PTTG1IP;IQGAP2;HIF1A;MTDH;ATP5B;SCFD1;SGPL1;SEC14L1;MIER3;PSAP;LTA4H;SLC38A2;TBC1D15;BPTF;B3GALNT2;CD164;SMURF2;BCL11A;NUP153;SSH2;ZZEF1;PUM2;CNOT6;HNRNPK;ID2;UBE2N;TAB2;IL7R;CPEB4;CDC42SE2;MCTP…
VDR_21846776_ChIP-Seq_THP-1_Human	50/794	0.00303836	0.0103595	8.40157e-15	1.69887e-14	-1.08692	6.30028	ANKRD13D;HNRNPU;ARID4A;ENO1;SMG7;ZFP36;ZMIZ1;SIN3A;DPYSL2;KLF13;AGTPBP1;SYK;MSL2;DNAJB14;BAZ1A;OXSR1;NEAT1;PIAS1;ZEB2;AIM1;RAP2B;HNRNPH1;ZNF516;PFDN1;PABPC1;GAPDH;SLBP;USP14;RPN1;ANKRD12;ZC3HAV1;RNF4;ZFP36L2;HSP90B1;MIER1;ABL1;SLC38A2;HSPA8;PHF10;CDC5L;IRF2BP2;RSRC2;AZIN1;NIN;QARS;WNK1;HNRNPF;CDK13;COPS8;BRWD1
SOX6_21985497_ChIP-Seq_MYOTUBES_Mouse	116/2000	0.000215949	0.00104078	2.76781e-30	1.58408e-29	-0.743714	6.27729	CYFIP2;PLEKHB2;NDUFA12;HNRNPU;JMJD1C;PRDM1;ELK3;CCAR1;DOCK10;RGS2;RGS1;RASSF5;PSMD1;CCDC93;SEC63;TSPYL1;SMARCC2;RC3H1;ARID5B;SOAT1;PPA1;ZC3H11A;WDFY1;HECA;ATF6;INO80D;SAR1A;SLC41A2;FLII;BRP44;TOR1AIP2;SLC1A4;CSF2RB;PTTG1IP;TOR1AIP1;ATP5B;SGPL1;PSAP;LTA4H;TBC1D15;CD164;CEP350;PUM2;KLHL20;CLK1;UBE2W;CNOT6;PTPRC;SELL;ATG16L1;DEGS1;TAB2;COPS8;ACBD3;ZCCHC2;CDC42SE2;PHF3;AHCTF1;ATP2A3;TNFAIP3;SMG7;CLIN…
CEBPD_21427703_ChIP-Seq_3T3-L1_Mouse	102/1735	0.000333903	0.0015398	4.7075e-27	2.1866e-26	-0.744963	5.96317	EIF4A2;TES;PITPNB;ZFAND5;PRDM1;NR3C1;SAT1;PPP1CB;RGS2;ZFP36;SLK;ZMIZ1;DPYSL2;KPNA2;CCNL1;SOX4;MBNL1;TMEM85;NEAT1;PIAS1;TBL1XR1;TXNIP;PHIP;S100A4;RAF1;NSMAF;ZCCHC6;YTHDC2;BRP44;HIF1A;ZFP36L2;UBC;PSAP;ABL1;SLC38A2;B3GALNT2;ABCA1;SMURF2;HSPA5;IQSEC1;MYO5A;IRF2BP2;PAN3;HNRNPF;MAP3K14;CALM2;ZCCHC2;SETD5;TOP2B;DDX3X;OLA1;TNFAIP3;CTCF;NIPBL;FAM102B;REV3L;H2AFZ;ARID1A;SRP9;PTBP2;ZEB2;RAP2B;ZEB1;CREB1;AEB…
OCT4_21477851_ChIP-Seq_ESCs_Mouse	116/2000	0.000215949	0.00104078	2.76781e-30	1.58408e-29	-0.70517	5.95196	CYFIP2;PANK3;PLEKHB2;NDUFA12;HNRNPU;JMJD1C;PRDM1;PWP1;ELK3;CCAR1;DOCK10;ALKBH5;RGS2;RGS1;RASSF5;PSMD1;CCDC93;SEC63;TSPYL1;SMARCC2;RC3H1;ARID5B;LEMD3;SOAT1;PRKAR1A;ZC3H11A;WDFY1;HECA;ATF6;INO80D;SAR1A;SLC41A2;BRP44;TOR1AIP2;SLC1A4;PTTG1IP;TOR1AIP1;ATP5B;SGPL1;PSAP;LTA4H;TBC1D15;CD164;BCL11A;CEP350;KLHL20;CLK1;UBE2W;CNOT6;PTPRC;SELL;ATG16L1;DEGS1;TAB2;COPS8;ACBD3;MAP3K14;ZCCHC2;CPEB4;CDC42SE2;PHF3;…
IRF8_22096565_ChIP-ChIP_GC-B_Mouse	45/772	0.0174396	0.0481845	2.29246e-12	3.97154e-12	-1.45701	5.89946	BCAR3;RPL4;EIF4A2;PPP1R15B;ZCCHC11;ZCCHC6;DCLRE1C;DAPP1;ADAR;ARID4B;ZC3HAV1;SMG7;GABARAP;TOR1AIP1;MRPL55;RAB21;AKAP13;TCOF1;SIN3A;UCP2;PSAP;CLASP1;RAB8B;SF3A3;OSBPL9;GRIPAP1;CD74;CD164;PTPN18;PCGF5;TMEM50A;STAT2;ARID1A;ZDHHC17;PTK2;USF1;PARP8;ARMCX3;ASXL1;PTPRC;AEBP2;IRF4;PPT1;TCEA1;RAF1
ELK1_22589737_ChIP-Seq_MCF10A_Human	56/928	0.00436628	0.0144267	1.10117e-15	2.31426e-15	-1.06498	5.78696	ARF4;PANK3;B4GALT1;TNFAIP3;MIA3;PIK3C2A;MYSM1;PNN;ALKBH5;ITGAV;EIF2A;ACTR3;ZNF121;MORC3;NGDN;TMEM85;COQ10B;PTBP2;ZFYVE16;PPA1;PSME4;TCP1;ZNF516;PPIF;PFDN1;LCP2;DOCK2;CD44;ZNF791;INO80D;ZNF394;HIF1A;ZFP36L2;ATAD2B;SEC14L1;BOD1L;SMNDC1;RPL19;SF3A3;CD164;CMTM3;ATP2B4;TTC1;USF1;AZIN1;KLHL20;PER2;PSMC5;NAGK;PTPRC;WNK1;ABI1;KIAA0907;PLP2;COPG;MAP3K14
TCF4_23295773_ChIP-Seq_U87_Human	215/3812	1.44462e-06	1.08942e-05	3.46318e-56	8.87958e-55	-0.429715	5.77866	HNRNPU;PPP2R2A;RBPJ;GOLGA4;HERC1;ZMIZ1;GPBP1;BBX;PIP4K2A;VPS35;EIF2A;MBNL1;KIAA0494;DICER1;GAPVD1;RUNX2;ZC3H11A;AKAP9;CRYZL1;SUCLG1;EZR;MACF1;RPN2;FLII;IQGAP2;HIF1A;GLG1;MBTD1;SCFD1;SEC14L1;PAG1;C5ORF41;IQSEC1;BCL11A;IRF2BP2;LYZ;PTK2;STAG1;FUBP3;WNK1;GOLGB1;CALM2;CPEB4;CEP57;GPI;AHCTF1;PIGT;RAB22A;NIPBL;ING3;SPTLC2;REV3L;ARIH2;UBXN4;NDEL1;ATP6V0B;SHPRH;SYK;AP3B1;COQ10B;SRP9;WDR33;PARP8;ZEB2;GARS;…
FUS_26573619_Chip-Seq_HEK293_Human	35/543	0.00852741	0.0257833	5.14371e-11	8.51968e-11	-1.20034	5.71899	CEP57;SEC23A;HNRPDL;ZNF592;DDX3X;YTHDC2;COPB1;WDR41;JMJD1C;GHITM;RMND5A;ITGAV;ARIH1;HMGN1;ACTR3;USP24;BNIP3L;CBX6;C14ORF118;ATRX;DENND4C;CDC5L;ARID5B;ZEB2;NIN;XPNPEP1;FUBP1;ID2;RASA1;HNRNPA2B1;TAB2;ATF6;GAPDH;VAMP3;CDC42SE2
DACH1_20351289_ChIP-Seq_MDA-MB-231_Human	97/1698	0.00120079	0.00469335	7.13822e-25	2.80712e-24	-0.827954	5.5678	EIF4A2;OXNAD1;PANK3;ANKRD13D;ARPC5L;ENO1;ALKBH5;GOLGA4;SLK;ALCAM;ZMIZ1;GPBP1;ZNF207;VPS35;ARID2;SMARCC2;USP3;SACM1L;TOMM34;ATG12;C20ORF43;DYNC1LI1;ADAM17;SOAT1;TBL1XR1;PSME4;TXNIP;TBC1D23;ADNP;TRIB1;SLBP;SAR1A;CBFB;IREB2;SEL1L;ZBTB1;DCUN1D1;HSP90B1;UGCG;SEC14L1;PDCD10;SLMO2;SMURF2;INSR;IRF2BP2;ZBTB11;SSH2;PTK2;PUM2;GLUD1;HNRNPK;WNK1;MAFG;EIF2C2;CALM2;LSM14A;MXD4;BCAR3;CEP57;SETD5;USP34;PPWD1;NIPB…
SOX9_24532713_ChIP-Seq_HFSC_Mouse	83/1384	0.000680052	0.00287055	1.29693e-22	4.13597e-22	-0.718696	5.24169	BCAR3;RERE;EIF4A2;CSRNP1;OXNAD1;PIGT;CERK;ATP2A3;ARID4A;ENO1;RGS2;ALCAM;UBE2Q2;ZMIZ1;SIN3A;GPBP1;OSBP;ARIH2;PDE4B;CNPPD1;JAK1;ACTR3;GRIPAP1;CDV3;HSP90AA1;MBNL1;KLF13;DST;UBE4A;HAUS3;ARID5B;TSC1;GPCPD1;SRP9;PTBP2;TGFBR1;PARP8;NFX1;PAPD5;CRYZL1;TXNIP;S100A4;PLIN2;FAM193A;EZR;DOCK2;SSX2IP;CD44;DDX6;MACF1;VCP;INO80D;CBFB;SFSWAP;FAM129A;CUL1;SLC1A4;IQGAP2;HIF1A;SEC14L1;PSAP;UBC;MAPK6;SMNDC1;ZC3H15;ABC…
SUZ12_18555785_Chip-Seq_ESCs_Mouse	114/2000	0.000475642	0.00209	3.86856e-29	2.04938e-28	-0.653385	4.99895	ATF2;PANK2;RIF1;PLEKHB2;CSE1L;CTNND1;CASC4;HNRNPU;FAM107B;DOCK10;RGS2;RGS1;RASSF5;PIP4K2A;KPNA4;CCDC93;PPP1R16B;CSNK2A1;FNBP1;RALGAPA2;RC3H1;TMEM85;GAPVD1;ERMN;SOAT1;TBL1XR1;ZC3H11A;WDFY1;ADNP;ATF6;ZFP106;INO80D;BRP44;TOR1AIP2;UBR1;PDCD10;ABL1;OSBPL9;SLMO2;CEP350;KLHL20;CLK1;UBE2W;PTPRC;FUBP3;SELL;ATG16L1;DEGS1;COPS8;ACBD3;ZCCHC2;BCAR3;PHF3;AHCTF1;SMG7;CDC73;RAB22A;CASP8;RB1CC1;TLK1;ITGAV;CYTIP;U…
CRX_20693478_ChIP-Seq_RETINA_Mouse	114/2000	0.000475642	0.00209	3.86856e-29	2.04938e-28	-0.640082	4.89717	CYFIP2;PLEKHB2;NDUFA12;HNRNPU;JMJD1C;PRDM1;PWP1;ELK3;CCAR1;DOCK10;ALKBH5;RGS2;RGS1;RASSF5;PSMD1;CCDC93;SEC63;TSPYL1;SMARCC2;RC3H1;ARID5B;LEMD3;SOAT1;PPA1;ZC3H11A;WDFY1;HECA;ATF6;INO80D;SAR1A;SLC41A2;BRP44;TOR1AIP2;SLC1A4;TOR1AIP1;MBTD1;SGPL1;PSAP;LTA4H;CD164;BCL11A;CEP350;KLHL20;CLK1;UBE2W;PTPRC;SELL;ATG16L1;DEGS1;TAB2;COPS8;ACBD3;ZCCHC2;CPEB4;CDC42SE2;PHF3;AHCTF1;PLEK;GDI2;TNFAIP3;SMG7;CDC73;CAS…
PPARG_20176806_ChIP-Seq_MACROPHAGES_Mouse	83/1408	0.00112712	0.00445978	3.61916e-22	1.1372e-21	-0.720144	4.8884	RERE;MCTP1;INTS10;CTNND1;JMJD1C;TNFAIP3;THUMPD1;PRDM1;DOCK10;SENP5;HERC1;RGS1;RASGEF1B;ZMIZ1;RASSF5;NFKBIZ;BBX;PIP4K2A;TLK1;CYTIP;KLF10;ITGA4;ELOVL5;TET2;ARID5B;AP3B1;LARP4B;ERMN;PJA2;RUNX2;TGFBR1;RAB33B;TGFBR2;ZEB2;RAP2B;TMEM33;TBL1XR1;LCP2;GARS;CD47;TRIB1;CD44;NDUFB9;INO80D;SLC20A1;SLC41A2;YTHDC2;FAM129A;SLC1A4;ZFP36L2;PIK3R5;MTDH;CDC42;FBXL20;RAB21;GNA13;TMEM66;RAD21;LTA4H;FNIP1;PAK2;ZC3H15;AB…
CNOT3_19339689_ChIP-ChIP_MESCs_Mouse	87/1547	0.00332235	0.0112679	6.13943e-22	1.83896e-21	-0.848188	4.84068	CEP57;CYFIP2;EIF4A2;SETD5;ARF4;HNRPDL;B4GALT1;GOLT1B;ADPGK;PITPNB;TNFAIP2;ARPC5L;WDR41;MIA3;ENO1;ALKBH5;NIPBL;SLK;ZC3H7A;SIN3A;RB1CC1;PMPCB;ITGAV;ENPP4;VPS35;ARIH1;KPNA2;JAK1;HMGN1;PHACTR4;NDEL1;SS18;CEP135;KLF13;H2AFZ;ATP6AP2;RAB33B;ZFYVE16;CREB1;GARS;MATR3;RAF1;TKT;LRRC58;GTF3C1;ZFP106;ANKRD17;TMED10;ROCK1;CBFB;CCDC69;ZBTB1;TOR1AIP2;UBR1;ZBTB44;RNF4;ZFP36L2;MTDH;PPM1G;SNX4;BCLAF1;TMEM66;MIER1;B…
CEBPA_20513432_ChIP-Seq_MACROPHAGES_Mouse	114/2000	0.000475642	0.00209	3.86856e-29	2.04938e-28	-0.600926	4.5976	TES;ANKRD13D;DCLRE1C;CERK;PRDM1;NR3C1;DCAF7;ALKBH5;RGS2;RGS1;OSBP;PSMD1;ENPP4;KPNA2;KPNA1;KCMF1;USP7;NEAT1;MED6;DYNC1LI1;PPA1;PRKAR1A;PSME4;MATR3;IL6ST;TRIB1;ATF6;PXK;TMED10;RPN1;CUL1;SLC1A4;CSF2RB;ZC3HAV1;MTDH;PIK3R5;PSAP;LTA4H;SLC38A2;PAG1;ABCA1;NUP155;HSPA5;CEP350;ECD;SSH2;ZZEF1;UBE2W;PTPRC;SELL;SP1;ID2;MAFG;UBE2N;ANP32E;DEGS1;FBXL5;CPEB4;CDC42SE2;EIF4G1;CIITA;PLEK;INTS10;GDI2;PPWD1;CHD3;MYSM1…
NKX2-5_21415370_ChIP-Seq_HL-1_Mouse	81/1507	0.0135131	0.0378249	2.33299e-19	5.95795e-19	-1.05382	4.53574	B4GALT1;CSE1L;CTNND1;HNRNPU;TXNDC12;CDC73;AKAP13;PDE4B;ITGAV;ARIH1;HMGN1;ENTPD1;PRKCI;APAF1;DST;TPM3;VPS13A;RC3H1;PPP2R5C;NRBP1;RSBN1;HADHA;ADAM17;ZEB2;KARS;PRKAR1A;TMEM33;NFX1;ZC3H11A;AKAP9;ADAM9;PHIP;UQCRC2;IL6ST;RAF1;TRIB1;MAPRE1;SLU7;GTF3C1;SLBP;PPP1R15B;DDX6;TGFBRAP1;NMD3;PDS5B;PDS5A;SAMHD1;HSP90B1;ATAD2B;INPP5B;TCOF1;BLOC1S2;RBBP6;SF3B1;CLASP1;NKTR;SF3A3;DYNC1H1;ARFGEF2;SMURF2;CMTM3;NDUFA4;…
NFE2L2_22581777_ChIP-Seq_LYMPHOBLASTOID_Human	33/527	0.0154216	0.0429184	3.66333e-10	5.78374e-10	-1.06865	4.45841	RBM27;PPP1R15B;MCFD2;TES;CCDC69;ZFAND5;PLEK;TNFAIP2;TNFAIP3;ATP2C1;NR3C1;C12ORF35;PSMD6;MIER1;TLK1;NDUFV2;CTSC;KCMF1;CDV3;CBX6;CEP135;FNBP1;DENND4A;RC3H1;PHC3;RHOA;AZIN1;C12ORF45;ADAM17;NIN;ZNF516;TKT;GAPDH
CMYC_18555785_Chip-Seq_ESCs_Mouse	113/2000	0.000695434	0.00287055	1.42569e-28	7.08424e-28	-0.597412	4.34377	RIF1;PLEKHB2;CSE1L;CTNND1;CASC4;HNRNPU;FAM107B;DOCK10;RGS2;RGS1;RASSF5;PIP4K2A;CCDC93;PPP1R16B;MBNL1;CSNK2A1;FNBP1;STARD7;RALGAPA2;RC3H1;TMEM85;SOAT1;TBL1XR1;ZC3H11A;WDFY1;ADNP;ATF6;ZFP106;INO80D;BRP44;DAPP1;UBR3;TOR1AIP2;UBR1;ABL1;ZC3H15;SLMO2;CEP350;KLHL20;CLK1;UBE2W;PTPRC;FUBP3;SELL;ATG16L1;GNB4;DEGS1;FBXL5;COPS8;ACBD3;ZCCHC2;BCAR3;PHF3;AHCTF1;OLA1;CTDSPL2;SMG7;CDC73;FAM102B;CASP8;RB1CC1;TLK1;…
SUZ12_27294783_Chip-Seq_NPCs_Mouse	52/880	0.00873641	0.0262913	2.60153e-14	5.0841e-14	-0.909238	4.31002	PHF3;AHCTF1;PLEKHB2;SMG7;CDC73;DOCK10;RGS2;CASP8;RGS1;RASSF5;RB1CC1;PSMD1;UBXN4;CCDC93;ACTR3;DST;RC3H1;FAM126B;COQ10B;SRP9;ARL4C;PTP4A1;CREB1;SOAT1;WDFY1;SGK3;ATF6;PPP1R15B;INO80D;TGFBRAP1;FAM129A;TOR1AIP1;SF3B1;CD55;CLASP1;MAP4K4;ARFGEF1;PTPN18;NOP58;CEP350;ATP2B4;PER2;CLK1;UBE2W;PTPRC;ATG16L1;STK17B;MGAT4A;TCEA1;DEGS1;COPS8;ZCCHC2
MEIS1_20887958_ChIP-Seq_HPC-7_Mouse	83/1452	0.00266337	0.00959113	2.23928e-21	6.40794e-21	-0.710216	4.21028	EIF4A2;TOP2B;MCFD2;ZCCHC11;USPL1;GOLT1B;PITPNB;INTS10;ATP2A3;ARPC5L;RBPJ;FAM107B;ING3;UBE2Q1;GM2A;ZC3H7A;RGS1;AP1G1;SIN3A;DDI2;OSBP;NFKBIZ;ITGAX;ARL6IP5;LUC7L;PHACTR2;CCDC93;KCMF1;TGIF2;TSPYL1;ARRDC3;RHOG;TOMM34;AP3B1;RHOA;RAB33B;DYNC1LI1;ZEB2;SOAT1;PRKAR1A;NFX1;CANX;AKAP9;TXNIP;UHRF1BP1;TBC1D23;MAPRE1;ERGIC1;PPARD;PXK;FAM129A;TOR1AIP2;UBR3;CSF2RB;PTTG1IP;PDS5B;ZFP36L2;NFIL3;TMEM66;ABL1;LTA4H;EIF…
EZH2_27294783_Chip-Seq_NPCs_Mouse	79/1374	0.00288646	0.00994744	1.59417e-20	4.25775e-20	-0.706597	4.13198	PHF3;AHCTF1;PLEKHB2;JMJD1C;TNFAIP3;HNRNPU;PRDM1;SMG7;PWP1;CDC73;CCAR1;ELK3;DOCK10;RGS2;CASP8;RGS1;RASSF5;RB1CC1;DSE;REV3L;PSMD1;PHACTR2;UBXN4;CCDC93;SEC63;ACTR3;SHPRH;APAF1;DST;RC3H1;RAB7L1;ARID5B;FAM126B;COQ10B;SRP9;ARL4C;PTP4A1;AIM1;CREB1;SOAT1;ZC3H11A;WDFY1;HECA;SGK3;ATF6;PPP1R15B;INO80D;SLC41A2;TGFBRAP1;FAM129A;TOR1AIP2;TOR1AIP1;BCLAF1;PLAGL1;LTA4H;SF3B1;CD55;CLASP1;MAP4K4;ARFGEF1;CD164;PTPN1…
POU3F1_26484290_ChIP-Seq_ESCss_Mouse	113/2000	0.000695434	0.00287055	1.42569e-28	7.08424e-28	-0.531165	3.86209	FAM49A;CYFIP2;ARPC5L;PPP2R2A;NR3C1;PNN;RGS2;DPYSL2;KIF5B;PSMD1;ENPP4;KPNA1;FBXW4;PRKCI;ENTPD1;AGTPBP1;FNBP1;ARRDC3;NGDN;TSC1;LARP4B;NEAT1;RSBN1;TBL1XR1;AKAP9;DDX6;MACF1;RPN1;TOR1AIP2;UGCG;ATP5B;ATP6V1D;ZC3H15;BPTF;OSBPL9;CBX6;IQSEC1;DENND4C;BSDC1;IRF2BP2;DNAJC15;PUM2;SON;ARPC3;CNOT1;HNRNPF;ID2;GOLGB1;OGT;CALM2;LSM14A;ZCCHC2;CPEB4;CDC42SE2;BCAR3;PHF3;CSRNP1;SETD5;TOP2B;DAZAP2;AHCTF1;USPL1;ADAR;CTC…
ETS1_22383799_ChIP-Seq_G1ME_Mouse	113/2000	0.000695434	0.00287055	1.42569e-28	7.08424e-28	-0.526807	3.8304	ZFAND5;LST1;GHITM;RBPJ;IFI30;SLK;ALCAM;ZMIZ1;GPBP1;ARID2;SOX4;KPNA1;USP7;ENTPD1;CEP135;SMARCC2;TPM3;STARD7;ARRDC3;RC3H1;PRPF4B;DICER1;NEAT1;LEMD3;MED6;ZFYVE16;HECA;ADNP;ATF6;ANKRD17;SAR1A;DCUN1D1;PDS5A;TOR1AIP1;ZFP36L2;UBC;BPTF;CD164;CEP350;IRF2BP2;ANKHD1;ZZEF1;CLK1;UBE2W;PAN3;QARS;ATG16L1;HNRNPF;MAFG;BRWD1;ACBD3;GRSF1;CALM2;CPEB4;CDC42SE2;EIF4G1;BCAR3;PLEK;ATP2A3;TNFAIP3;CDC73;HERPUD1;SIN3A;RB1C…
GATA2_21186366_ChIP-Seq_BM-HSCs_Mouse	112/2000	0.00100666	0.00403295	5.2036e-28	2.54619e-27	-0.545673	3.76575	FAM49A;CYFIP2;PANK3;NDUFA12;JMJD1C;PRDM1;PWP1;ELK3;CCAR1;ALKBH5;ZMIZ1;KPNA2;SEC63;MED1;TSPYL1;SMARCC2;ARID5B;DICER1;LEMD3;PPA1;PSME4;PPIF;HECA;ZCCHC6;TMED10;SAR1A;SLC41A2;SEL1L;SLC1A4;PTTG1IP;HSP90B1;MBTD1;ATP5B;SCFD1;SGPL1;SEC14L1;PSAP;SSR1;LTA4H;TBC1D15;BPTF;B3GALNT2;CD164;SMURF2;PNO1;BCL11A;SSH2;ZZEF1;PUM2;CNOT6;ID2;UBE2N;TAB2;MAP3K14;CPEB4;CDC42SE2;PLEK;ATP2A3;TNFAIP3;ARHGAP5;AFF4;CLINT1;PIK3…
KDM2B_26808549_Chip-Seq_SUP-B15_Human	112/2000	0.00100666	0.00403295	5.2036e-28	2.54619e-27	-0.527698	3.6417	ANKRD13D;DENND5B;ARPC5L;PRDM2;NR3C1;ALKBH5;ZFP36;SLK;ALCAM;ZMIZ1;DPYSL2;RASSF5;GPBP1;BBX;ARID2;SOX4;USP7;STARD7;USP3;LARP4B;PPA1;TRIB1;SLBP;CBFB;SLC1A4;ZFP36L2;UBC;PSAP;PAG1;B3GALNT2;PHC2;PHF10;IQSEC1;BCL11A;C10ORF32;MYO5A;IRF2BP2;C1ORF63;PTK2;AZIN1;KLHL20;UBE2W;STK24;WNK1;ID2;MAFG;EIF2C2;ACBD3;ZCCHC2;RERE;CSRNP1;MCFD2;CIITA;AHCTF1;INTS10;GDI2;TNFAIP2;TNFAIP3;CTCF;PIK3C2A;C12ORF35;UBE2Q2;DDI2;NFK…
CEBPB_20513432_ChIP-Seq_MACROPHAGES_Mouse	113/2000	0.000695434	0.00287055	1.42569e-28	7.08424e-28	-0.486943	3.54055	CYFIP2;TES;ANKRD13D;PRDM1;NR3C1;DCAF7;ALKBH5;RGS2;RGS1;OSBP;ENPP4;KPNA4;USP7;ENTPD1;SMARCC2;NEAT1;RSBN1;ERMN;MED6;DYNC1LI1;PPA1;PRKAR1A;PSME4;CRYZL1;IL6ST;TRIB1;ATF6;PXK;TMED10;RPN1;SLC1A4;CSF2RB;ZC3HAV1;HSP90B1;RAD21;PSAP;LTA4H;SLC38A2;PAG1;ABCA1;CBX5;NUP155;BCL11A;CEP350;ECD;MYO5A;SSH2;DNAJC15;ZZEF1;SON;PTPRC;SELL;SP1;HNRNPF;ID2;MAFG;UBE2N;PPT1;ANP32E;DEGS1;FBXL5;CPEB4;CDC42SE2;EIF4G1;CIITA;PLE…
TP53_18474530_ChIP-ChIP_U2OS_Human	48/827	0.0154667	0.0429184	4.84144e-13	8.89216e-13	-0.822182	3.42773	ANKRD17;FAM49A;NDUFB9;PANK2;TES;YTHDC2;ZFAND5;PLEK;PRDM1;NR3C1;TOB1;RAB22A;NAPG;WDR43;INPP5B;ALCAM;ZC3H7A;SERTAD2;DPYSL2;BLOC1S2;DSE;REV3L;SSR1;TLK1;KPNA1;MAP4K4;OSBPL9;MAP3K1;TMEM30A;ARRDC3;C1GALT1;ARID5B;IRF2BP2;DDHD1;KLF3;PJA2;PER2;PTP4A1;RAP2B;AXL;ID2;CD109;GOLGB1;ZNF516;OCIAD1;DCP2;ZCCHC2;CPEB4
ELF5_23300383_ChIP-Seq_T47D_Human	61/1087	0.0135116	0.0378249	1.28587e-15	2.68482e-15	-0.789702	3.39904	PIGT;CTNND1;ARPC5L;SMG7;AFF4;CLINT1;WDR43;ELK3;PNN;SERP1;SPTLC2;RB1CC1;GPBP1;LUC7L;ITGAV;CCNL1;KLF10;MORC3;ELOVL5;USP3;SACM1L;NCOA4;RC3H1;ARID5B;C6ORF62;AP3B1;BAZ1A;RUNX2;TBL1XR1;MORF4L2;GARS;PPARD;TMF1;ROCK1;TOB1;MTDH;SCFD1;TMEM66;PLAGL1;ZNF148;ATP6V1D;CD55;LYN;SF3A3;HSPA8;MON2;MLL3;TXNRD1;C1GALT1;C10ORF32;C20ORF111;KLHL20;PER2;STK24;SELL;SP1;HNRNPF;GNB4;CEBPZ;LPIN2;CDC42SE2
NFE2_27457419_Chip-Seq_LIVER_Mouse	56/972	0.0108295	0.0311286	6.98762e-15	1.42193e-14	-0.73881	3.34347	PHF3;AHCTF1;PLEKHB2;HNRNPU;SMG7;DOCK10;RGS2;CASP8;RGS1;RASSF5;RB1CC1;PSMD1;UBXN4;CCDC93;ACTR3;DST;RC3H1;RAB7L1;FAM126B;COQ10B;SRP9;ARL4C;PTP4A1;CREB1;SOAT1;WDFY1;SGK3;ATF6;PPP1R15B;INO80D;TGFBRAP1;FAM129A;TOR1AIP2;TOR1AIP1;SF3B1;CD55;CLASP1;MAP4K4;ARFGEF1;PTPN18;NOP58;CEP350;ATP2B4;PER2;CLK1;UBE2W;PTPRC;SELL;ATG16L1;STK17B;MGAT4A;TCEA1;DEGS1;COPS8;ACBD3;ZCCHC2
CCND1_20090754_ChIP-ChIP_RETINA_Mouse	112/2137	0.00836572	0.0254143	9.60596e-26	3.99833e-25	-0.69438	3.32164	RPL4;CSE1L;TXNDC12;ARID4B;CASC3;ELK3;PPP1CB;TIAL1;ALKBH5;PMPCB;VPS35;UBAP2L;SOX4;BNIP3L;PRKCI;CSNK2A1;USP3;SACM1L;UBE4A;ARID5B;DYNC1LI1;PRKAR1A;CRYZL1;TBC1D23;TRIB1;ATP6V1A;SLBP;VCP;TMED10;GABARAP;ZFP36L2;ATP5B;PDCD10;UBC;PSAP;ATP6V1D;B3GALNT2;CD164;HSPA8;SMAD4;PHF10;HSPA5;BCL11A;NONO;ECD;BSDC1;NUP153;CLK4;SON;SP1;WNK1;ID2;ANP32E;COPG;MAP3K14;MYD88;MXD4;CEP57;TOP2B;PIGT;USPL1;DDX3X;B4GALT1;DDX42;…
MEIS1_26923725_Chip-Seq_HEMOGENIC-ENDOTHELIUM_Mouse	68/1196	0.00710663	0.0224401	1.47284e-17	3.44558e-17	-0.657196	3.25097	FAM49A;TES;CSE1L;CASC4;TNFAIP2;WDR41;PRDM2;GHITM;CTCF;CHD3;SMG7;ELK3;FAM107B;PPP1CB;TIAL1;ALKBH5;HERC1;GM2A;PPP2R5E;PSMD1;SOX4;ACTR3;RALGAPA2;COMMD2;RC3H1;ARID5B;CD109;CD47;TRIB1;VAMP3;ZFP106;PPP1R15B;INO80D;TMED10;FLII;SLC41A2;CAPG;FAM105A;ZFP36L2;SGPL1;NFIL3;SERTAD2;BNIP2;SLC38A2;EIF4E;SUZ12;MLL3;IQSEC1;DENND4A;ASCC1;DENND4C;CDC5L;UBE2G1;RSRC2;PTK2;ANKHD1;SNRK;NIN;STAG1;SLCO3A1;MAFG;TAB2;EIF2C2…
TCFCP2L1_18555785_Chip-Seq_ESCs_Mouse	111/2000	0.00144262	0.00540772	1.88085e-27	8.80019e-27	-0.488948	3.19835	ATF2;RIF1;PLEKHB2;PITPNB;CSE1L;CTNND1;HNRNPU;PRDM2;FAM107B;DOCK10;RGS2;RGS1;RASSF5;PIP4K2A;CPNE3;CCNL1;CCDC93;PPP1R16B;MBNL1;CSNK2A1;FNBP1;STARD7;RALGAPA2;RC3H1;GAPVD1;SOAT1;TBL1XR1;ZC3H11A;WDFY1;ADNP;ATF6;INO80D;UBR4;BRP44;UBR3;TOR1AIP2;UBR1;UGCG;PAG1;ZC3H15;SLMO2;CEP350;PHC3;KLHL20;UBE2W;PTPRC;SELL;ATG16L1;DEGS1;COPS8;ACBD3;ZCCHC2;RERE;PHF3;AHCTF1;OLA1;ADAR;SMG7;CDC73;CASP8;RB1CC1;PDE4B;TLK1;CY…
STAT3_23295773_ChIP-Seq_U87_Human	172/3165	0.000172803	0.000865366	4.76072e-42	5.35372e-41	-0.364701	3.15954	OXNAD1;PANK3;PITPNB;ZFAND5;CASC4;ARID4A;JMJD1C;PRDM2;PPP2R2A;RBPJ;NR3C1;DCAF7;PTAR1;GOLGA4;ALCAM;RASSF5;GPBP1;BBX;PSMD1;KPNA4;CCNL1;HMGN1;SEC63;KCMF1;PPP1R16B;MED1;BNIP3L;ENTPD1;AGTPBP1;CSNK2A1;FNBP1;STARD7;KIAA0494;ARID5B;MED6;CD109;AKAP9;PSME4;RAF1;TRIB1;ZNF431;ANKRD17;SLC41A2;COPB1;IREB2;UBR4;UBR3;SLC1A4;ZC3HAV1;INPP5B;KIAA0317;SEC14L1;SPAST;UBR5;MIER1;ZNF267;BPTF;OSBPL9;ABCA1;MLL3;PHC2;NUP155…
P300_18555785_Chip-Seq_ESCs_Mouse	111/2000	0.00144262	0.00540772	1.88085e-27	8.80019e-27	-0.47714	3.12111	RIF1;PLEKHB2;CSE1L;CASC4;HNRNPU;FAM107B;DOCK10;RGS2;RGS1;RASSF5;PSMD1;PIP4K2A;CCDC93;PPP1R16B;CSNK2A1;FNBP1;STARD7;RALGAPA2;RC3H1;TMEM85;GAPVD1;SOAT1;ZC3H11A;WDFY1;ADNP;ATF6;ZFP106;INO80D;BRP44;UBR3;TOR1AIP2;NMD3;UBR1;MIER1;ABL1;ZC3H15;ABCA1;AKIRIN2;SLMO2;CEP350;KLHL20;CLK1;UBE2W;PTPRC;FUBP3;SELL;ATG16L1;DEGS1;COPS8;ACBD3;ZCCHC2;PHF3;AHCTF1;CELF1;OLA1;ADAR;CTDSPL2;SMG7;CDC73;FAM102B;CASP8;RB1CC1;…
KDM2B_26808549_Chip-Seq_JURKAT_Human	111/2000	0.00144262	0.00540772	1.88085e-27	8.80019e-27	-0.456589	2.98668	DCLRE1C;HNRNPU;PRDM2;TXNDC12;ARID4B;PRDM1;ENO1;RBPJ;ELK3;TIAL1;RGS2;ZFP36;SLK;ALCAM;ZMIZ1;BBX;PSMD1;ARID2;SOX4;FBXW4;KCMF1;BNIP3L;KIAA0494;ARID5B;PRPF4B;PIAS1;ZFYVE16;SOAT1;PPIF;SAR1A;C10ORF46;TOR1AIP1;GLG1;ZFP36L2;PIK3R5;UBC;MIER1;SLC38A2;B3GALNT2;MGEA5;PHC2;DENND4A;BCL11A;IRF2BP2;C1ORF63;WNK1;HNRNPF;ID2;UBE2N;ANP32E;CDK13;ZCCHC2;RERE;PHF3;GPI;ZCCHC11;AHCTF1;GDI2;CHD3;CLINT1;CDC73;SIN3A;C3ORF58;…
ASH2L_23239880_ChIP-Seq_MESCs_Mouse	185/3336	2.8581e-05	0.000169633	1.17028e-46	1.82963e-45	-0.284318	2.97475	FAM49A;ATF2;NDUFA12;CSE1L;CTNND1;ARID4A;PRDM2;PRDM1;ENO1;THUMPD1;RBPJ;PNN;ZFP36;GOLGA4;PSMD6;HERC1;PSMD2;ARL6IP5;LUC7L;PSMD1;KPNA2;CCNL1;RNF111;SOX4;PRKCI;SMARCC2;CEP135;TSPYL1;FNBP1;TPM3;STARD7;SACM1L;NGDN;TOMM34;RC3H1;ARID5B;UBE4A;PRPF4B;TSC1;TMEM85;DICER1;MED6;ATG12;PIAS1;PSME4;CMPK1;UHRF1BP1;SUCLG1;ADNP;IL6ST;TRIB1;ATF6;MACF1;INO80D;YTHDC2;IREB2;ZBTB1;UBR3;IQGAP2;PDS5A;MTDH;MIER3;UBR5;UBC;ABL…
PPARG_20176806_ChIP-Seq_3T3-L1_Mouse	100/1807	0.00272569	0.00976069	1.18064e-24	4.39993e-24	-0.498257	2.94222	ATF2;PANK2;PANK3;PITPNB;ZFAND5;PRDM1;NR3C1;FAM107B;RGS2;HERC1;ZMIZ1;KPNA2;CCDC93;KCMF1;MBNL1;SMARCC2;RALGAPA2;ARID5B;NEAT1;GAPVD1;FBXO11;RUNX2;PPA1;TXNIP;LRRC58;CSF2RB;PDS5B;GLG1;SEC14L1;UBR5;PSAP;SLC38A2;ABCA1;AKIRIN2;SMURF2;IQSEC1;GFPT1;AZIN1;UBE2W;HNRNPK;ARPC3;ATG16L1;HNRNPF;MXD1;COPS8;CPEB4;BCAR3;SETD5;CIITA;AHCTF1;TNFAIP3;ADAR;CASP8;RASGEF1B;NFKBIZ;ACTR3;KLF10;DST;ASH1L;GPCPD1;COQ10B;PJA2;PT…
RACK7_27058665_Chip-Seq_MCF-7_Human	111/2000	0.00144262	0.00540772	1.88085e-27	8.80019e-27	-0.426622	2.79066	ANKRD13D;DCLRE1C;CASC4;JMJD1C;PPP2R2A;ENO1;ELK3;TIAL1;ZFP36;SLK;ZMIZ1;OSBP;ARL6IP5;UBAP2L;USP7;TPM3;USP3;NEAT1;SOAT1;ZC3H11A;PRPF3;CMPK1;TXNIP;S100A4;ADNP;EZR;UBR4;BRP44;PTTG1IP;SEC14L1;BLOC1S2;UBC;SLC38A2;PDZD8;B3GALNT2;MGEA5;HSPA8;PHC2;INSR;MYO5A;IRF2BP2;C1ORF63;SP1;WNK1;HNRNPF;ID2;PPT1;ANP32E;DEGS1;GRSF1;MAP3K14;BCAR3;GPI;CIITA;ATP2A3;ADAR;SMG7;CDC73;FAM102B;CASP8;ZMYM2;UBE2Q1;UBE2Q2;SIN3A;CHM…
SMRT_27268052_Chip-Seq_Bcells_Human	109/2000	0.00287441	0.00994744	2.38584e-26	1.04036e-25	-0.444458	2.60093	RIF1;CSE1L;ZFAND5;JMJD1C;PRDM2;PRDM1;NR3C1;IFI30;FAM107B;SLK;RGS1;CPNE3;USP7;SACM1L;ARRDC3;UBE4A;PIAS1;ADAM17;PPA1;PSME4;CRYZL1;TRIB1;EZR;PXK;SAR1A;STXBP3;COPB1;DCUN1D1;UBR3;PDS5B;IQGAP2;PDS5A;UGCG;SNX2;PSAP;ATP6V1D;CBX6;IQSEC1;INSR;TMEM50B;BSDC1;IRF2BP2;C12ORF75;PTK2;AZIN1;ID2;PPT1;IL7R;EIF2C2;CPEB4;CDC42SE2;RERE;CEP57;GPI;ADPGK;DDX42;TNFAIP3;RAB22A;ING3;PPP2R5E;UBE2Q2;ITGAX;TLK1;ARIH1;KLF10;UPF…
FOXA1_21915096_ChIP-Seq_LNCaP-1F5_Human	111/2000	0.00144262	0.00540772	1.88085e-27	8.80019e-27	-0.395879	2.58956	FAM49A;ATF2;TES;RIF1;CERK;DENND5B;PITPNB;CTNND1;JMJD1C;PRDM1;THUMPD1;SAT1;ELK3;PPP1CB;PTAR1;RGS2;ZMIZ1;RASSF5;OSBP;BBX;PSMD1;SOX4;MED1;TSPYL1;TPM3;ARID5B;NEAT1;ERMN;SOAT1;PSME4;WDFY1;TXNIP;ADAM9;UHRF1BP1;SUCLG1;TBC1D23;ATF6;NSMAF;CBFB;RPN2;SEL1L;UBR4;NMD3;ZC3HAV1;TOR1AIP1;FAM160B1;SNX4;SEC14L1;SPAST;ZNF148;SMAD4;PHF10;IQSEC1;INSR;IRF2BP2;LYZ;PUM2;GLUD1;SON;ANP32E;DEGS1;COPG;OGT;CALM2;MCFD2;PIGT;U…
FOXA1_25552417_ChIP-Seq_VCAP_Human	110/2000	0.00204666	0.00749661	6.73201e-27	3.06044e-26	-0.412065	2.55132	ATF2;RIF1;PLEKHB2;DENND5B;PRDM1;ENO1;ELK3;PPP1CB;GOLGA4;ALCAM;HERC1;ZMIZ1;CPNE3;MBNL1;AGTPBP1;SMARCC2;USP3;KIAA0494;ARID5B;RSBN1;PIAS1;CMPK1;TXNIP;ADAM9;IL6ST;TRIB1;DDX6;RPN2;SEL1L;ANKRD12;ZC3HAV1;PTTG1IP;HIF1A;GLG1;UGCG;PTDSS1;SGPL1;SEC14L1;ABL1;SLC38A2;MGEA5;PHC2;SMAD4;DENND4A;IQSEC1;TMEM50B;SSH2;PHC3;GLUD1;WNK1;HNRNPF;OSTC;ANP32E;CDK13;OGT;SETD5;RNF10;ZCCHC11;USPL1;B4GALT1;NKAP;MYSM1;HERPUD1;I…
PU.1_20513432_ChIP-Seq_MACROPHAGES_Mouse	110/2000	0.00204666	0.00749661	6.73201e-27	3.06044e-26	-0.390189	2.41587	ANKRD13D;DCLRE1C;CERK;NR3C1;DCAF7;ALKBH5;KIF5B;OSBP;LUC7L;ENPP4;USP7;ENTPD1;SMARCC2;LARP4B;RSBN1;PIAS1;SOAT1;PPA1;PRKAR1A;PSME4;XIST;IL6ST;TRIB1;ATF6;NSMAF;PXK;TMED10;RPN1;ZBTB1;SLC1A4;NMD3;HSP90B1;MTDH;PIK3R5;INPP5B;RAD21;PSAP;SSR1;LTA4H;SLC38A2;ABCA1;LYN;CD164;NUP155;BCL11A;DNAJC15;ZZEF1;UBE2W;PTPRC;SELL;SP1;ID2;UBE2N;ANP32E;DEGS1;ACBD3;MAP3K14;CPEB4;CDC42SE2;CSRNP1;DAZAP2;MCTP1;PLEK;GDI2;PPWD1…
PU.1_20176806_ChIP-Seq_MACROPHAGES_Mouse	109/2000	0.00287441	0.00994744	2.38584e-26	1.04036e-25	-0.400252	2.34224	CYFIP2;ANKRD13D;DCLRE1C;NR3C1;DCAF7;OSBP;KPNA4;FNBP1;NEAT1;RSBN1;MED6;ADAM17;SOAT1;S100A4;XIST;IL6ST;TRIB1;ATF6;PXK;RPN1;ZBTB1;NMD3;CSF2RB;ZC3HAV1;PDS5B;HSP90B1;INPP5B;LTA4H;SLC38A2;PAG1;ZC3H15;ABCA1;LYN;HSPA5;TMEM50A;BCL11A;GFPT1;EIF2AK2;MYO5A;SSH2;ZZEF1;UBE2W;SON;PTPRC;SELL;SP1;WNK1;ATG16L1;HNRNPF;UBE2N;PPT1;ANP32E;DEGS1;FBXL5;ACBD3;CPEB4;CDC42SE2;PLEK;ATP2A3;TNFAIP3;MYSM1;PIK3CG;NIPBL;ARIH2;AR…
NANOG_18555785_Chip-Seq_ESCs_Mouse	109/2000	0.00287441	0.00994744	2.38584e-26	1.04036e-25	-0.391984	2.29385	ATF2;RIF1;PLEKHB2;PITPNB;CTNND1;HNRNPU;FAM107B;DOCK10;RGS2;RGS1;RASSF5;PIP4K2A;CCNL1;CCDC93;MBNL1;CSNK2A1;FNBP1;RALGAPA2;RC3H1;TMEM85;GAPVD1;ERMN;SOAT1;TBL1XR1;ZC3H11A;WDFY1;ATF6;NSMAF;MACF1;INO80D;RPN2;BRP44;TOR1AIP2;NMD3;UBR1;ABL1;PAG1;ZC3H15;SLMO2;CEP350;KLHL20;UBE2W;PTPRC;SELL;ATG16L1;DEGS1;COPS8;ACBD3;ZCCHC2;BCAR3;RERE;PHF3;AHCTF1;OLA1;ADAR;CTDSPL2;SMG7;CDC73;CASP8;RB1CC1;PDE4B;TLK1;UBXN4;AC…
PPARG_20887899_ChIP-Seq_3T3-L1_Mouse	194/3565	5.32471e-05	0.000302048	5.70151e-48	9.61755e-47	-0.230828	2.27148	RPL4;TES;PANK3;HNRNPU;TXNDC12;PPP2R2A;ENO1;GHITM;RBPJ;ALKBH5;GOLGA4;ALCAM;ZMIZ1;BBX;LUC7L;CCNL1;PRKCI;MBNL1;RC3H1;TMEM85;RUNX2;DYNC1LI1;PPA1;CD109;PSME4;UHRF1BP1;HECA;SUCLG1;TRIB1;RPN1;HIF1A;GLG1;MTDH;MBTD1;FAM160B1;IQSEC1;INSR;BSDC1;IRF2BP2;STAG1;FUBP1;SETD5;USPL1;WDR41;SMG7;ARHGAP5;WDR43;NIPBL;FAM102B;ING3;SPTLC2;AP3S1;RAB8B;SHPRH;ELOVL5;NCOA4;COMMD2;ZDHHC17;COQ10B;ZEB2;RAP2B;AEBP2;CANX;STRAP;G…
E2F1_18555785_Chip-Seq_ESCs_Mouse	109/2000	0.00287441	0.00994744	2.38584e-26	1.04036e-25	-0.375588	2.1979	ATF2;RIF1;PLEKHB2;CSE1L;CTNND1;CASC4;HNRNPU;PRDM2;FAM107B;DOCK10;RGS2;RGS1;RASSF5;CPNE3;CCNL1;CCDC93;PPP1R16B;CSNK2A1;FNBP1;RALGAPA2;RC3H1;TMEM85;GAPVD1;SOAT1;ZC3H11A;WDFY1;ADNP;ATF6;ZFP106;INO80D;UBR3;TOR1AIP2;UBR1;PAG1;SLMO2;CEP350;PHC3;KLHL20;UBE2W;PTPRC;FUBP3;SELL;ATG16L1;PPT1;DEGS1;COPS8;ACBD3;ZCCHC2;PHF3;AHCTF1;OLA1;ADAR;CTDSPL2;SMG7;CDC73;CASP8;RB1CC1;PDE4B;TLK1;ITGAV;UBXN4;JAK1;ACTR3;UPF2…
CREB1_26743006_Chip-Seq_LNCaP_Human	109/2000	0.00287441	0.00994744	2.38584e-26	1.04036e-25	-0.34677	2.02927	FAM49A;ANKRD13D;DENND5B;HNRNPU;PRDM2;PPP2R2A;ENO1;RBPJ;ZFP36;ALCAM;KIF5B;ARL6IP5;ARID2;SOX4;FBXW4;KIAA0494;ARID5B;PRPF4B;FBXO11;SOAT1;PPA1;ZC3H11A;MORF4L2;PRPF3;CMPK1;TXNIP;PHIP;S100A4;ADNP;ATF6;CBFB;STXBP3;BRP44;PDS5A;FAM160B1;SGPL1;UBC;ABL1;SLC38A2;B3GALNT2;MGEA5;PHC2;BSDC1;IRF2BP2;C1ORF63;AZIN1;STAG2;WNK1;HNRNPF;ID2;PPT1;HLA-DRA;UBA1;ZCCHC2;RERE;CSRNP1;ZCCHC11;DDX3X;PLEK;INTS10;TNFAIP2;ADAR;MI…
LUZP1_20508642_ChIP-Seq_ESCs_Mouse	108/2000	0.00399624	0.0132725	8.37164e-26	3.50733e-25	-0.360311	1.98978	FAM49A;CYFIP2;PANK3;NDUFA12;JMJD1C;CASC3;PRDM1;PWP1;ELK3;CCAR1;ALKBH5;KPNA2;ARID2;SEC63;TSPYL1;SMARCC2;ARID5B;LEMD3;PPA1;PSME4;PPIF;HECA;SAR1A;SLC41A2;SLC1A4;PTTG1IP;HSP90B1;PIK3R5;MBTD1;SGPL1;SEC14L1;PSAP;LTA4H;TBC1D15;BPTF;CD164;SMURF2;PNO1;BCL11A;SSH2;ZZEF1;CNOT6;ID2;UBE2N;TAB2;CDK13;MAP3K14;CPEB4;CDC42SE2;ARF4;MCTP1;PLEK;GDI2;ATP2A3;TNFAIP3;ARHGAP5;AFF4;CLINT1;SPTLC2;DSE;REV3L;PHACTR2;NDEL1;C…
SOX9_26525672_Chip-Seq_Limbbuds_Mouse	67/1230	0.0181311	0.049038	1.92428e-16	4.20977e-16	-0.483515	1.93896	FAM49A;JMJD1C;TNFAIP3;ARHGAP5;SMG7;CLINT1;DCAF7;CCAR1;ELK3;RASSF5;DSE;PHACTR2;ACTR3;TSPYL1;DST;ARID5B;VEZF1;DICER1;FAM126B;SRP9;ARL4C;CREB1;DNAJC7;CANX;PELI1;LUC7L3;DOCK2;ATF6;SEC23A;INO80D;TMED10;CCDC69;TGFBRAP1;SEL1L;TOR1AIP1;HSP90B1;MBTD1;ATP5B;BCLAF1;SEC14L1;SERTAD2;PLAGL1;NUP43;LTA4H;SF3B1;CLASP1;RPL19;MAP4K4;CD164;PNO1;ASCC1;BCL11A;TXNRD1;TTC19;KLHL20;PER2;CNOT6;NIN;ID2;STK17B;MGAT4A;TCEA1;…
RUNX1_27514584_Chip-Seq_MCF-7_Human	106/2000	0.00749223	0.0228691	1.00006e-24	3.74878e-24	-0.3688	1.80487	EIF4A2;ANKRD13D;DCLRE1C;RIF1;PRDM1;TIAL1;HERC1;RASSF5;PIP4K2A;KPNA2;CCNL1;KPNA1;PRKCI;PRPF4B;DICER1;NEAT1;GAPVD1;RSBN1;ERMN;C20ORF43;MORF4L2;PRPF3;PSME4;TRIB1;ANKRD17;TMED10;RPN1;ANKRD12;SLC1A4;NMD3;IQGAP2;HIF1A;GLG1;ZFP36L2;HSP90B1;PTDSS1;SEC14L1;UBC;PSAP;ABL1;SLC38A2;ATP6V1D;B3GALNT2;ABCA1;LYN;TMEM50A;CEP350;IRF2BP2;DNAJC15;PTK2;AZIN1;SP1;ID2;PPT1;ANP32E;HLA-DRA;COPS8;ATR;CSRNP1;MCFD2;USPL1;GDI…
P53_22387025_ChIP-Seq_ESCs_Mouse	108/2000	0.00399624	0.0132725	8.37164e-26	3.50733e-25	-0.304677	1.68255	ATF2;RIF1;PLEKHB2;CTNND1;HNRNPU;FAM107B;DOCK10;RGS2;RGS1;RASSF5;PSMD1;PIP4K2A;CCDC93;MBNL1;FNBP1;RALGAPA2;RC3H1;GAPVD1;ERMN;SOAT1;TBL1XR1;ZC3H11A;WDFY1;ADNP;ATF6;ZFP106;MACF1;INO80D;DCUN1D1;BRP44;UBR3;TOR1AIP2;TOR1AIP1;ABL1;PAG1;SLMO2;CEP350;KLHL20;CLK1;UBE2W;PTPRC;FUBP3;SELL;ATG16L1;DEGS1;COPS8;ACBD3;ZCCHC2;BCAR3;PHF3;AHCTF1;CELF1;OLA1;SMG7;CDC73;CASP8;RB1CC1;TLK1;ITGAV;CYTIP;UBXN4;ACTR3;UPF2;RB…
RUNX2_24764292_ChIP-Seq_MC3T3_Mouse	108/2000	0.00399624	0.0132725	8.37164e-26	3.50733e-25	-0.303888	1.67819	DCLRE1C;ZFAND5;LST1;IFI30;DCAF7;ZMIZ1;RASSF5;OSBP;ARID2;KCMF1;FNBP1;TPM3;RALGAPA2;ARID5B;NEAT1;PRKAR1A;ATF6;VCP;INO80D;CBFB;TOR1AIP2;PDS5A;TOR1AIP1;ZFP36L2;FAM160B1;SEC14L1;SPAST;SLC38A2;ZC3H15;MGEA5;CD164;HSPA8;PHC2;SMURF2;TMEM50B;IRF2BP2;PTK2;AZIN1;IBTK;PAN3;STK24;ARPC3;WNK1;HNRNPF;ID2;OSTC;GPR183;BRWD1;MAP3K14;CSRNP1;DAZAP2;MCFD2;PIGT;B4GALT1;SMG7;NIPBL;ZC3H7A;ITGAV;HSP90AA1;USP48;H2AFZ;PPP2R5…
RARB_27405468_Chip-Seq_BRAIN_Mouse	109/2000	0.00287441	0.00994744	2.38584e-26	1.04036e-25	-0.28311	1.65674	FAM49A;OXNAD1;PANK3;CTNND1;ARPC5L;PPP2R2A;ARID4B;CASC3;NR3C1;ALKBH5;RGS2;GOLGA4;DPYSL2;OSBP;ARID2;SOX4;MBNL1;ENTPD1;CEP135;CSNK2A1;PRPF4B;NEAT1;ARMCX3;TBL1XR1;MORF4L2;WDFY1;ADAM9;IL6ST;INO80D;PTTG1IP;ATP5B;SBNO1;SEC14L1;UBC;LTA4H;SLC38A2;PHC2;CBX6;BCL11A;DENND4C;IRF2BP2;AZIN1;SP1;FUBP1;PPT1;BRWD1;CDK13;GRSF1;CALM2;ZCCHC2;CPEB4;CDC42SE2;EIF4G1;RERE;CSRNP1;DAZAP2;CELF1;AFF4;SIN3A;DDI2;NFKBIZ;ACTR3;…
SCL_21571218_ChIP-Seq_MEGAKARYOCYTES_Human	95/1784	0.00989425	0.0291713	2.50132e-22	7.93737e-22	-0.317387	1.465	RERE;PANK2;USPL1;DDX3X;MCTP1;CERK;PLEK;ATP2A3;C12ORF35;DOCK10;AKAP13;GOLGA4;HERC1;RASGEF1B;ZMIZ1;GPBP1;C3ORF58;NDEL1;ACTR3;KLF10;RBM17;MBNL1;KLF13;SMARCC2;SYK;NGDN;PPP2R5C;NEAT1;GAPVD1;COQ10B;ERMN;RAB33B;TGFBR2;TFDP2;CD109;PSME4;PLIN2;FAM193A;PABPC1;TBC1D23;CD47;ERGIC3;IL6ST;TKT;DOCK2;SSX2IP;PPP1R15A;USP14;ZCCHC6;PXK;RPN2;TGFBRAP1;DAPP1;CSF2RB;PTTG1IP;IQGAP2;ATP2C1;OSGEP;PIK3R5;FBXL20;GNA13;INPP5…
JUND_26020271_ChIP-Seq_SMOOTH_MUSCLE_Human	107/2000	0.00549974	0.0176267	2.90815e-25	1.15784e-24	-0.273166	1.4213	TES;ENO1;ELK3;ALCAM;UBAP2L;PRKCI;SMARCC2;CSNK2A1;FNBP1;USP3;ARID5B;TMEM85;NEAT1;ERMN;RUNX2;ADAM17;ZFYVE16;CD109;ADAM9;HECA;UQCRC2;IL6ST;ZCCHC6;PXK;YTHDC2;ZC3HAV1;PTTG1IP;GLG1;MBTD1;UBC;PSAP;LTA4H;TBC1D15;B3GALNT2;AKIRIN2;CD164;HSPA5;C10ORF32;NUP153;BRAF;PHC3;SON;SP1;ATG16L1;GPR183;DEGS1;ZNF655;MXD1;IL7R;COPS8;EIF2C2;GRSF1;OGT;MAP3K14;BCAR3;RERE;CSRNP1;TNFAIP3;CTDSPL2;CDC73;AKAP13;SERP1;CHMP1B;ITG…
CJUN_26792858_Chip-Seq_BT549_Human	106/2000	0.00749223	0.0228691	1.00006e-24	3.74878e-24	-0.288036	1.40962	TES;CTNND1;JMJD1C;ENO1;NR3C1;ELK3;ZFP36;CCNL1;SOX4;KPNA1;KCMF1;BNIP3L;MBNL1;FNBP1;SACM1L;NEAT1;ADAM17;ZFYVE16;CD109;TXNIP;ADAM9;PHIP;HECA;TBC1D23;TRIB1;NSMAF;STXBP3;PTTG1IP;C10ORF46;ZFP36L2;FAM160B1;RAD21;UBC;PSAP;ABL1;SSR1;PDZD8;AKIRIN2;HSPA5;SMURF2;IRF2BP2;FOXN2;CLK4;PTK2;IBTK;PTPRC;STAG2;WNK1;ZNF655;IL7R;COPS8;EIF2C2;MAP3K14;BCAR3;CSRNP1;MCFD2;ZCCHC11;B4GALT1;INTS10;MYSM1;CDC73;SENP6;CHMP1B;TL…
EBF1_22473956_ChIP-Seq_LYMPHODE_Mouse	107/2000	0.00549974	0.0176267	2.90815e-25	1.15784e-24	-0.263718	1.37214	PANK2;DCLRE1C;RIF1;PLEKHB2;CTNND1;HNRNPU;FAM107B;DOCK10;RGS2;RGS1;RASSF5;PSMD1;PIP4K2A;CCDC93;PPP1R16B;CSNK2A1;FNBP1;RC3H1;TMEM85;GAPVD1;ERMN;SOAT1;ZC3H11A;WDFY1;ADNP;ATF6;ZFP106;INO80D;DCUN1D1;BRP44;UBR3;TOR1AIP2;TOR1AIP1;ABL1;ZC3H15;PHC2;CEP350;KLHL20;CLK1;UBE2W;PTPRC;FUBP3;SELL;ATG16L1;DEGS1;COPS8;ACBD3;ZCCHC2;PHF3;AHCTF1;CELF1;OLA1;SMG7;CDC73;CASP8;RB1CC1;TLK1;ITGAV;CYTIP;UBXN4;ACTR3;UPF2;RBM…
GATA1_21571218_ChIP-Seq_MEGAKARYOCYTES_Human	137/2601	0.00296002	0.0101464	8.45765e-32	5.42135e-31	-0.217606	1.26702	PANK2;CTNND1;PPP2R2A;NR3C1;PWP1;DCAF7;DOCK10;ZFP36;GOLGA4;HERC1;ZMIZ1;RGS1;DPYSL2;MBNL1;CEP135;FNBP1;RALGAPA2;RC3H1;GAPVD1;FBXO11;DYNC1LI1;CD109;IL6ST;ANKRD17;MACF1;TMED10;SEL1L;RPN1;CSF2RB;IQGAP2;HIF1A;ZFP36L2;UBE2J1;PIK3R5;UGCG;SNX4;CYB5R4;SEC14L1;MIER3;UBR5;UBC;ABL1;ZNF148;SLC38A2;PDZD8;BPTF;OSBPL9;LYN;DENND4A;BCL11A;NONO;INSR;BSDC1;IRF2BP2;NUP153;FOXN2;PTK2;ZZEF1;AZIN1;UBE2W;STK24;SP1;ID2;ANP…
STAT3_18555785_Chip-Seq_ESCs_Mouse	106/2000	0.00749223	0.0228691	1.00006e-24	3.74878e-24	-0.250786	1.22732	PANK2;RIF1;PLEKHB2;CSE1L;CASC4;HNRNPU;FAM107B;DOCK10;RGS2;RGS1;RASSF5;PSMD1;PIP4K2A;CCNL1;CCDC93;CSNK2A1;STARD7;RALGAPA2;RC3H1;TMEM85;ERMN;SOAT1;ZC3H11A;WDFY1;ATF6;ZFP106;INO80D;RPN2;BRP44;DAPP1;UBR3;TOR1AIP2;UBR1;ABL1;SLMO2;CEP350;KLHL20;CLK1;UBE2W;PTPRC;FUBP3;SELL;ATG16L1;OSTC;DEGS1;COPS8;ACBD3;ZCCHC2;BCAR3;PHF3;AHCTF1;PIGT;CTDSPL2;SMG7;CDC73;CASP8;RB1CC1;TLK1;ITGAV;UBXN4;ACTR3;RBM17;PLDN;ITGA4…
PU1_27457419_Chip-Seq_LIVER_Mouse	106/2000	0.00749223	0.0228691	1.00006e-24	3.74878e-24	-0.244928	1.19865	ATF2;DCLRE1C;PLEKHB2;CTNND1;ARPC5L;HNRNPU;FAM107B;DOCK10;RGS2;RGS1;RASSF5;PSMD1;PIP4K2A;KPNA4;CCDC93;PPP1R16B;PRKCI;CSNK2A1;FNBP1;STARD7;RC3H1;TMEM85;TSC1;GAPVD1;ERMN;SOAT1;TBL1XR1;ZC3H11A;WDFY1;ATF6;INO80D;BRP44;TOR1AIP2;TOR1AIP1;ABL1;PAG1;ZC3H15;SLMO2;CEP350;KLHL20;CLK1;UBE2W;PTPRC;FUBP3;SELL;ATG16L1;DEGS1;COPS8;ACBD3;ZCCHC2;PHF3;AHCTF1;B4GALT1;SMG7;CDC73;RAB22A;CASP8;RB1CC1;TLK1;ITGAV;CYTIP;UB…
GATA2_22383799_ChIP-Seq_G1ME_Mouse	107/2000	0.00549974	0.0176267	2.90815e-25	1.15784e-24	-0.229186	1.19247	CYFIP2;EIF4A2;ZFAND5;LST1;ARID4A;ELK3;CCAR1;PPP1CB;RGS2;ZFP36;HERC1;RGS1;KIF5B;ENPP4;FNBP1;RALGAPA2;TSC1;NEAT1;FBXO11;RSBN1;MED6;SOAT1;PRKAR1A;ZC3H11A;PPIF;NSMAF;TMED10;ANKRD12;BRP44;PTTG1IP;GABARAP;TOR1AIP1;GLG1;MTDH;UBC;PSAP;PDZD8;TBC1D15;TRAPPC2;LYN;CD164;GFPT1;IRF2BP2;CLK1;ARPC3;MAFG;DEGS1;IL7R;COPS8;CALM2;ZCCHC2;CPEB4;RERE;CEP57;ARF4;AHCTF1;PIGT;PLEK;PPWD1;CHD3;CLINT1;NIPBL;XPO4;RASGEF1B;DDI…
CREB1_26743006_Chip-Seq_LNCaP-abl_Human	106/2000	0.00749223	0.0228691	1.00006e-24	3.74878e-24	-0.231998	1.13537	FAM49A;ANKRD13D;HNRNPU;JMJD1C;ENO1;ALKBH5;ZFP36;SLK;KIF5B;PSMD1;ARID2;TPM3;STARD7;KIAA0494;ARID5B;PRPF4B;NEAT1;PPA1;CMPK1;ATF6;DDX6;CBFB;RPN2;UBR4;C10ORF46;FAM160B1;BLOC1S2;UBC;NDUFV2;SLC38A2;C5ORF41;PHC2;INSR;IRF2BP2;DNAJC15;PAN3;STAG2;SELL;SP1;WNK1;FUBP1;ID2;PPT1;COPS8;ATG2B;CDC42SE2;RERE;CSRNP1;ZCCHC11;AHCTF1;PIGT;PLEK;TNFAIP2;MIA3;CHD3;SMG7;FAM102B;ZMYM2;SIN3A;RB1CC1;UTY;CYTIP;C3ORF58;PHACTR4…
P300_19829295_ChIP-Seq_ESCs_Human	105/2000	0.010103	0.0291713	3.40412e-24	1.20555e-23	-0.245418	1.12768	OXNAD1;DENND5B;PRDM1;GHITM;ENO1;PSMD6;GOLGA4;CCNL1;SOX4;MBNL1;CEP135;ARRDC3;DICER1;RSBN1;DYNC1LI1;PRKAR1A;TBL1XR1;XIST;TRIB1;EZR;ATF6;ATP6V1A;ZCCHC6;DCUN1D1;CUL1;UBR3;HIF1A;ZFP36L2;PIK3R5;SNX2;NDUFV2;ATP6V1D;ZC3H15;ABCA1;LYN;HSPA8;BCL11A;GFPT1;C12ORF75;PHC3;STAG1;PTPRC;STAG2;STK24;ID2;GPR183;DEGS1;FBXL5;MAP3K14;ZCCHC2;BCAR3;RERE;PHF3;USPL1;DDX3X;CTCF;C12ORF35;SERP1;RASGEF1B;RB1CC1;PHACTR2;TLK1;ZN…
RUNX1_27457419_Chip-Seq_LIVER_Mouse	106/2000	0.00749223	0.0228691	1.00006e-24	3.74878e-24	-0.224074	1.09659	ATF2;DCLRE1C;RIF1;PLEKHB2;CTNND1;CASC4;ARPC5L;HNRNPU;FAM107B;DOCK10;GOLGA2;RGS2;RGS1;RASSF5;PSMD1;PIP4K2A;CCDC93;CSNK2A1;FNBP1;STARD7;RALGAPA2;RC3H1;TMEM85;TSC1;ERMN;SOAT1;ZC3H11A;WDFY1;ADNP;ATF6;INO80D;RPN2;BRP44;TOR1AIP2;TOR1AIP1;ABL1;PAG1;ZC3H15;TMEM50A;CEP350;KLHL20;CLK1;UBE2W;PTPRC;FUBP3;SELL;ATG16L1;DEGS1;COPS8;ACBD3;ZCCHC2;PHF3;AHCTF1;CELF1;OLA1;SMG7;CDC73;FAM102B;CASP8;RB1CC1;TLK1;UBXN4;A…
TOP2B_26459242_ChIP-Seq_MCF-7_Human	105/2000	0.010103	0.0291713	3.40412e-24	1.20555e-23	-0.236464	1.08653	FAM49A;TES;RIF1;CTNND1;ARPC5L;PRDM1;GHITM;ALCAM;ARL6IP5;BBX;PIP4K2A;CCDC93;SEC63;RALGAPA2;PRPF4B;GAPVD1;TBL1XR1;CD109;AKAP9;HECA;TRIB1;INO80D;SEL1L;CUL1;NMD3;UBE2J1;FAM160B1;SGPL1;SSR1;LTA4H;PDZD8;ZC3H15;LYN;AKIRIN2;CBX5;SMURF2;CEP350;MYO5A;IRF2BP2;BRAF;DNAJC15;PTK2;AZIN1;UBE2N;GNB4;TAB2;FBXL5;COPS8;PHF3;TOP2B;INTS10;TNFAIP3;ADAR;ARHGAP5;PIK3CG;ZMYM2;XPO4;SPTLC2;RB1CC1;REV3L;C3ORF58;ACTR3;ZNF121;…
SOX2_18555785_Chip-Seq_ESCs_Mouse	106/2000	0.00749223	0.0228691	1.00006e-24	3.74878e-24	-0.218215	1.06792	RIF1;PLEKHB2;PITPNB;CSE1L;CASC4;HNRNPU;FAM107B;DOCK10;RGS2;RGS1;RASSF5;PSMD1;KPNA4;CCDC93;PPP1R16B;CSNK2A1;FNBP1;RALGAPA2;RC3H1;TMEM85;SOAT1;ZC3H11A;WDFY1;ADNP;ATF6;INO80D;BRP44;DAPP1;TOR1AIP2;UBR1;ZC3H15;SLMO2;CEP350;KLHL20;CLK1;UBE2W;PTPRC;FUBP3;SELL;ATG16L1;GNB4;DEGS1;COPS8;ACBD3;ZCCHC2;BCAR3;PHF3;AHCTF1;CELF1;OLA1;CTDSPL2;SMG7;CDC73;CASP8;RB1CC1;ITGAV;UBXN4;ACTR3;UPF2;RBM17;PLDN;ITGA4;DST;TET…
KLF5_25053715_ChIP-Seq_YYC3_Human	105/2000	0.010103	0.0291713	3.40412e-24	1.20555e-23	-0.220876	1.01491	PPP2R2A;ENO1;NR3C1;DOCK10;RGS2;ZFP36;DPYSL2;GPBP1;OSBP;BBX;CCNL1;SOX4;MORC3;AGTPBP1;TPM3;NEAT1;TXNIP;STXBP3;IREB2;RPN1;SLC1A4;NMD3;PTTG1IP;ZFP36L2;MTDH;UGCG;SBNO1;SCFD1;SEC14L1;SPAST;MIER3;UBC;ZNF148;SLC38A2;BPTF;C5ORF41;B3GALNT2;TMEM50B;IRF2BP2;C12ORF75;FOXN2;C1ORF63;AZIN1;CLK1;HNRNPK;SP1;ATG16L1;ID2;GPR183;PPT1;DEGS1;TAB2;LSM14A;CPEB4;MCFD2;MCTP1;CTCF;ARHGAP5;NIPBL;CASP8;SENP5;SIN3A;NFKBIZ;KLF1…
JARID1A_20064375_ChIP-Seq_MESCs_Mouse	113/2171	0.00987261	0.0291713	9.70785e-26	4.01466e-25	-0.191746	0.885481	RPL4;ATF2;OXNAD1;ARPC5L;TXNDC12;GHITM;THUMPD1;PWP1;PSMD6;PSMD2;LUC7L;VPS35;EIF2A;MED1;UBE4A;TMEM85;ATG12;MED6;KARS;TBC1D23;ATF6;TMED10;SAR1A;UBR1;TOR1AIP1;INPP5B;SCFD1;ATP6V1D;TBC1D15;OSBPL9;NUP155;PHF10;HSPA5;PNO1;ECD;NUP153;ZZEF1;KLHL20;QARS;FUBP3;ARPC3;CNOT1;ATG16L1;PPT1;COPS8;BRWD1;COPG;ATG2B;PIGT;USPL1;NKAP;PPWD1;ADAR;CTCF;SMG7;MYSM1;SERP1;SENP5;XPO4;AP1G1;CHMP1B;AP3S1;NDEL1;RBM17;USP48;ATP6…
OCT4_18555785_Chip-Seq_ESCs_Mouse	105/2000	0.010103	0.0291713	3.40412e-24	1.20555e-23	-0.185537	0.85253	ATF2;RIF1;PLEKHB2;CSE1L;CTNND1;CASC4;HNRNPU;FAM107B;DOCK10;RGS2;RGS1;RASSF5;PIP4K2A;CCDC93;PPP1R16B;CSNK2A1;STARD7;RALGAPA2;RC3H1;TMEM85;TSC1;GAPVD1;SOAT1;ZC3H11A;WDFY1;ADNP;ATF6;ZFP106;INO80D;BRP44;TOR1AIP2;UBR1;ABL1;ZC3H15;CEP350;KLHL20;CLK1;UBE2W;PTPRC;SELL;ATG16L1;DEGS1;COPS8;ACBD3;ZCCHC2;PHF3;AHCTF1;PIGT;OLA1;CTDSPL2;SMG7;CDC73;RAB22A;CASP8;RB1CC1;PDE4B;TLK1;CYTIP;UBXN4;ACTR3;RBM17;DST;TET2;…
PPARA_22158963_ChIP-Seq_LIVER_Mouse	105/2000	0.010103	0.0291713	3.40412e-24	1.20555e-23	-0.146044	0.671063	CERK;GHITM;ENO1;NR3C1;FAM107B;ZFP36;GOLGA4;ZMIZ1;ENPP4;CCNL1;ARID2;KPNA1;SEC63;USP3;UBE4A;ATG12;TBL1XR1;CRYZL1;TXNIP;HECA;SUCLG1;ADNP;TRIB1;ATF6;ZFP106;PXK;IREB2;SEL1L;DCUN1D1;BRP44;SLC1A4;PTTG1IP;IQGAP2;HIF1A;GABARAP;ZFP36L2;UBR5;UBC;PSAP;TBC1D15;PAG1;OSBPL9;NUP155;HSPA5;DENND4A;IQSEC1;IRF2BP2;HOOK3;FOXN2;CNOT1;ATG16L1;ID2;MAFG;MXD1;COPS8;COPG;BCAR3;TOP2B;ARF4;RNF10;MCFD2;ZCCHC11;AHCTF1;GDI2;TNF…
KAP1_27257070_Chip-Seq_ESCs_Mouse	105/2000	0.010103	0.0291713	3.40412e-24	1.20555e-23	-0.131785	0.60554	EIF4A2;RIF1;LST1;HNRNPU;TIAL1;OSBP;BBX;PSMD1;SOX4;PPP1R16B;MORC3;NGDN;NEAT1;FBXO11;ARMCX3;MORF4L2;PRPF3;ADNP;IL6ST;EZR;ATF6;DDX6;VCP;INO80D;BRP44;SLC1A4;UBR1;GLG1;ABL1;NDUFV2;SLC38A2;PDZD8;BPTF;HSPA8;PHC2;SMURF2;PNO1;TMEM50B;IRF2BP2;FOXN2;CNOT6;STAG1;FUBP3;SP1;MAFG;COPS8;OGT;CALM2;RNF10;USPL1;ADPGK;ATP2A3;CASP8;UBE2Q1;RB1CC1;REV3L;ARIH1;ACTR3;SS18;HSP90AA1;USP48;ATP6V0B;TGIF2;KLF13;DST;AP3B1;PPP2…
CTCF_18555785_Chip-Seq_ESCs_Mouse	104/2000	0.013485	0.0378249	1.14687e-23	3.97375e-23	-0.134932	0.581041	PANK2;PLEKHB2;CSE1L;CTNND1;CASC4;HNRNPU;DOCK10;RGS2;RGS1;RASSF5;PSMD1;PIP4K2A;KPNA4;CCDC93;PPP1R16B;CSNK2A1;STARD7;RALGAPA2;RC3H1;TMEM85;SOAT1;ZC3H11A;WDFY1;ATF6;ZFP106;INO80D;RPN2;BRP44;DAPP1;TOR1AIP2;UBR1;SLMO2;CEP350;KLHL20;UBE2W;PTPRC;FUBP3;SELL;ATG16L1;GNB4;DEGS1;COPS8;ACBD3;ZCCHC2;PHF3;AHCTF1;PIGT;CELF1;OLA1;ADAR;CTDSPL2;SMG7;CDC73;FAM102B;CASP8;RB1CC1;UBXN4;ACTR3;RBM17;ITGA4;DST;H2AFZ;RAB7…
ZFX_18555785_Chip-Seq_ESCs_Mouse	104/2000	0.013485	0.0378249	1.14687e-23	3.97375e-23	-0.110469	0.4757	ATF2;PLEKHB2;CSE1L;CASC4;HNRNPU;DOCK10;RGS2;RGS1;RASSF5;PSMD1;PIP4K2A;CCDC93;PRKCI;CSNK2A1;FNBP1;STARD7;RALGAPA2;TOMM34;RC3H1;TMEM85;TSC1;GAPVD1;SOAT1;ZC3H11A;WDFY1;ADNP;ATF6;ZFP106;INO80D;RPN2;BRP44;TOR1AIP2;UBR1;SLMO2;CEP350;KLHL20;CLK1;UBE2W;PTPRC;FUBP3;SELL;ATG16L1;DEGS1;COPS8;ACBD3;ZCCHC2;BCAR3;PHF3;AHCTF1;PIGT;OLA1;CTDSPL2;SMG7;CDC73;RAB22A;CASP8;RB1CC1;TLK1;ITGAV;CYTIP;UBXN4;ACTR3;RBM17;TG…
FOXM1_26456572_ChIP-Seq_MCF-7_Human	103/2000	0.0178161	0.0483902	3.824e-23	1.2901e-22	-0.086426	0.348094	TES;PANK3;CERK;PPP2R2A;NR3C1;ALCAM;RGS1;PIP4K2A;CPNE3;KPNA2;USP3;RALGAPA2;ARID5B;GAPVD1;FBXO11;TBL1XR1;MORF4L2;PSME4;SUCLG1;IL6ST;MACF1;SLC41A2;CUL1;NMD3;FAM160B1;UGCG;PTDSS1;SGPL1;SEC14L1;RAD21;UBR5;SLC38A2;ATP6V1D;PAG1;ZC3H15;C5ORF41;ABCA1;LYN;CEP350;ANP32E;COPS8;EIF2C2;CALM2;CPEB4;TOP2B;USPL1;INTS10;WDR41;ARHGAP5;CLINT1;AKAP13;FAM102B;SENP5;RASGEF1B;NFKBIZ;PDE4B;CYTIP;C3ORF58;KLF10;SYK;DST;ELO…
PPARD_21283829_ChIP-Seq_MYOFIBROBLAST_Human	182/3447	0.000476038	0.00209	4.84302e-43	5.85732e-42	-0.0411189	0.31456	ATF2;ACAA2;DENND5B;PRDM2;PRDM1;ENO1;GHITM;NR3C1;DCAF7;C15ORF24;ALKBH5;PTAR1;RGS2;SLK;HERC1;ZMIZ1;DPYSL2;PSMD2;OSBP;PIP4K2A;CCNL1;RNF111;PPP1R16B;PRKCI;AGTPBP1;FNBP1;USP3;RALGAPA2;LARP4B;NEAT1;GAPVD1;FBXO11;PIAS1;PRKAR1A;TBL1XR1;CD109;AKAP9;PPIF;TXNIP;TBC1D23;UQCRC2;IL6ST;TRIB1;ZCCHC6;VCP;CBFB;RPN1;UBR4;DCUN1D1;TOR1AIP2;C10ORF46;HIF1A;ZFP36L2;MTDH;MBTD1;FAM160B1;UGCG;SEC14L1;UBC;ABL1;LTA4H;NDUFV2;…
NMYC_18555785_Chip-Seq_ESCs_Mouse	103/2000	0.0178161	0.0483902	3.824e-23	1.2901e-22	-0.0484729	0.195232	RIF1;PLEKHB2;CSE1L;CASC4;HNRNPU;FAM107B;DOCK10;RGS2;RGS1;RASSF5;PSMD1;PIP4K2A;CCDC93;PPP1R16B;CSNK2A1;FNBP1;STARD7;RALGAPA2;RC3H1;TMEM85;GAPVD1;SOAT1;ZC3H11A;WDFY1;ATF6;NSMAF;INO80D;RPN2;BRP44;TOR1AIP2;NMD3;UBR1;OSBPL9;SLMO2;CEP350;KLHL20;CLK1;UBE2W;PTPRC;FUBP3;SELL;ATG16L1;DEGS1;COPS8;ACBD3;ZCCHC2;PHF3;AHCTF1;PIGT;OLA1;ADAR;CTDSPL2;SMG7;CDC73;CASP8;RB1CC1;CYTIP;UBXN4;JAK1;ACTR3;RBM17;ITGA4;DST;T…
SMAD1_18555785_Chip-Seq_ESCs_Mouse	103/2000	0.0178161	0.0483902	3.824e-23	1.2901e-22	-0.047472	0.191201	PLEKHB2;CSE1L;CASC4;HNRNPU;DOCK10;RGS2;RGS1;RASSF5;PSMD1;PIP4K2A;CCDC93;EIF2A;PPP1R16B;CSNK2A1;STARD7;RALGAPA2;TOMM34;RC3H1;TMEM85;GAPVD1;SOAT1;ZC3H11A;WDFY1;TXNIP;ATF6;INO80D;RPN2;BRP44;TOR1AIP2;UBR1;SLMO2;CEP350;PHC3;KLHL20;CLK1;UBE2W;PTPRC;FUBP3;SELL;ATG16L1;DEGS1;COPS8;ACBD3;ZCCHC2;PHF3;AHCTF1;CTDSPL2;SMG7;CDC73;FAM102B;CASP8;RB1CC1;TLK1;ITGAV;CYTIP;UBXN4;ACTR3;RBM17;ITGA4;DST;TET2;RAB7L1;FAM…
LXR_22158963_ChIP-Seq_LIVER_Mouse	105/2000	0.010103	0.0291713	3.40412e-24	1.20555e-23	-0.0252421	0.115986	PANK3;PITPNB;ZFAND5;HNRNPU;ARID4A;NR3C1;FAM107B;HERC1;ZMIZ1;CPNE3;ARID2;KPNA1;FBXW4;MORC3;RALGAPA2;ARID5B;LARP4B;NEAT1;TBL1XR1;CRYZL1;TXNIP;SUCLG1;RAF1;ATF6;SLC41A2;IREB2;DCUN1D1;IQGAP2;ZFP36L2;FAM160B1;UGCG;ATP5B;SEC14L1;UBC;PSAP;SSR1;SLC38A2;PAG1;ABCA1;TMEM50A;IRF2BP2;AZIN1;SP1;ID2;OSTC;DEGS1;COPG;GRSF1;ZCCHC2;CPEB4;BCAR3;B4GALT1;CELF1;CHD3;ARHGAP5;SMG7;HERPUD1;ING3;SENP5;SPTLC2;RASGEF1B;PPP2R5…
MYC_18358816_ChIP-ChIP_MESCs_Mouse	167/3413	0.0176787	0.0483902	2.21903e-35	1.77799e-34	-0.0279264	0.112694	EIF4A2;RPL4;OXNAD1;PITPNB;CSE1L;ARPC5L;ENO1;THUMPD1;NR3C1;IFI30;PWP1;TIAL1;PNN;ALKBH5;LUC7L;VPS35;UBAP2L;KPNA2;CCNL1;KPNA1;EIF2A;MORC3;CSNK2A1;STARD7;ZFYVE16;KARS;PPA1;MORF4L2;WDFY1;PPIF;MATR3;RAF1;NSMAF;ZFP106;ATP6V1A;SLBP;RPN2;NMD3;ZC3HAV1;OSGEP;ZFP36L2;MTDH;HSP90B1;SNX4;ATP5B;ABL1;NDUFV2;ATP6V1D;CD164;CBX5;NUP155;NONO;ECD;MYO5A;FOXN2;CLK4;KLHL20;SON;QARS;FUBP3;SP1;ARPC3;ATG16L1;FUBP1;ID2;DEGS1…
TP63_23658742_ChIP-Seq_EP156T_Human	192/3652	0.000396699	0.00180343	2.34272e-45	3.57543e-44	-0.0135431	0.106074	FAM49A;TES;PANK3;ZFAND5;ARPC5L;PRDM2;PPP2R2A;PRDM1;ENO1;RBPJ;NR3C1;ELK3;DOCK10;GOLGA4;RGS2;SLK;ALCAM;ZMIZ1;KIF5B;OSBP;PIP4K2A;KPNA4;MORC3;FNBP1;USP3;SACM1L;ALG13;TSC1;LARP4B;DYNC1LI1;TBL1XR1;CD109;AKAP9;PPIF;CMPK1;HECA;XIST;MACF1;TMED10;YTHDC2;SEL1L;CUL1;SLC1A4;NMD3;ZC3HAV1;UBR1;C10ORF46;HIF1A;RAD21;UBR5;SSR1;ATP6V1D;SLC38A2;PDZD8;OSBPL9;AKIRIN2;DENND4A;BCL11A;GFPT1;MYO5A;IRF2BP2;NUP153;BRAF;FOXN…
SMAD4_21799915_ChIP-Seq_A2780_Human	129/2464	0.00485024	0.0158623	1.17295e-29	6.48159e-29	0.00467202	-0.0248959	CYFIP2;TES;PRDM2;RBPJ;PPP1CB;DOCK10;RGS2;SLK;ALCAM;HERC1;RGS1;RASSF5;KIF5B;GPBP1;OSBP;PIP4K2A;CCDC93;PPP1R16B;MBNL1;TSPYL1;ARRDC3;RC3H1;ARID5B;DICER1;LEMD3;SOAT1;TBL1XR1;CD109;CMPK1;ATF6;ZFP106;ZCCHC6;RPN2;UBR4;DCUN1D1;BRP44;UBR3;NMD3;ZC3HAV1;UBR1;PDS5B;C10ORF46;HIF1A;MTDH;SCFD1;SNX2;KIAA0317;PDCD10;UBR5;LTA4H;ZNF148;SLC38A2;ATP6V1D;AKIRIN2;MLL3;BCL11A;GFPT1;HOOK3;C12ORF75;ANKHD1;ZZEF1;AZIN1;KLHL…
FOXP1_21924763_ChIP-Seq_HESCs_Human	190/3724	0.00187356	0.00694192	4.45471e-43	5.49128e-42	0.496852	-3.12019	EIF4A2;RPL4;PANK3;LST1;HNRNPU;PRDM1;THUMPD1;RBPJ;SAT1;C15ORF24;TIAL1;PNN;ALKBH5;PSMD6;ALCAM;ZMIZ1;ARL6IP5;PSMD1;CPNE3;KPNA2;CCNL1;SOX4;PRKCI;SMARCC2;CEP135;AGTPBP1;STARD7;USP3;BROX;SACM1L;ARRDC3;NGDN;ALG13;PRPF4B;TSC1;CCNB1IP1;RSBN1;ADAM17;SOAT1;PPA1;WDFY1;TXNIP;ADAM9;PHIP;S100A4;TBC1D23;ADNP;RAF1;IL6ST;TRIB1;SRSF7;ATP6V1A;ZCCHC6;VCP;ZNF394;IREB2;UBR4;BRP44;CUL1;TOR1AIP2;PDS5B;IQGAP2;PDS5A;GLG1;G…
