# Supplementary material for: Single cell RNA-Seq reveals pre-cDCs fate determined by transcription factor combinatorial dose
Source: BMC Mol Cell Biol. 2019 Jun 28;20:20. doi: 10.1186/s12860-019-0199-y (PMC6599345; doi:10.1186/s12860-019-0199-y)
Supplement: Supplementary file 2 — Table S1. The list of 380 genes that are differentially expressed between at least one pair of cell populations in mean expression and the gene clustering result. Table S2. A) The list of biological variable genes in pre-cDC of batch 2, B) enriched pathways of the variable genes and C) upstream regulators of the variable genes. Table S3. The list of random selected genes to generate MDS plot in Fig. 3d. Table S4. The list of cell cycle genes from reactome to generate MDS plot in Fig. 3e. Table S5. Summary of master regulator transcriptional factors. Their expression level comparison was shown in groups bulk cDC2 VS. cDC1, single cell cDC2 VS. cDC1 and single cell pre-DC2 VS. pre-DC1. For the TFs that have targets enriched in the differentially expressed genes between cDC1 and cDC2, the evidence from ChEA database (version 2016) was followed. Table S6. The list of differentially expressed genes between two pre-cDC subpopulations. (ZIP 288 kb) [file 12860_2019_199_MOESM2_ESM.zip › SupplementatyTables/Supp_Table3_randomGenes_MDS.xls]

## Sheet: Supp_Table3_randomGenes_MDS.csv
Table S3: The list of random selected genes to generate MDS plot in Figure 3D
randomGenes
FOXM1
DNA2
FZR1
CDC20
TUBA1A
TUBGCP4
TUBB3
TUBB8
TUBA1B
TUBG2
TUBB2A
TUBA3E
TUBA8
TUBA4B
TUBA4A
TUBGCP3
TUBA1C
TUBGCP5
TUBB1
NUMA1
TUBG1
TUBGCP2
TUBGCP6
TUBA3C
TUBB6
TUBAL3
NEDD1
TUBB4B
TUBB4A
TUBB2B
CDK1
CCNB1
PLK1
POLA2
RFC3
PRIM2
PRIM1
RFC5
RFC4
POLA1
RFC2
PCNA
RFC1
BUB1B
RAB1A
GOLGA2
USO1
GORASP1
RAB1B
CSNK2B
CSNK2A2
CSNK2A1
ESPL1
UBC
ORC1
RPS27A
UBA52
UBB
ORC2
ORC5
ORC4
ORC3
BUB3
MAD2L1
ANAPC16
AURKB
UBE2E1
UBE2C
ANAPC11
CDC23
ANAPC4
ANAPC5
ANAPC7
CDC26
UBE2D1
PTTG1
CDC27
ANAPC10
AURKA
ANAPC2
CDC16
ANAPC15
ANAPC1
CEP250
HMMR
HDAC1
PPP2R5A
PPP2R5E
CENPI
INCENP
STAG1
WAPL
PDS5B
ZWILCH
ZW10
NUP133
KIF2B
RANBP2
PPP2R5C
SEH1L
XPO1
SPC25
RPS27
APITD1
RANGAP1
BUB1
B9D2
PPP2R5D
NDE1
CKAP5
NUP160
PPP2R1A
NUP98
CENPO
RCC2
NDEL1
PDS5A
CENPF
CENPN
TAOK1
CDCA5
SMC3
CENPT
SPC24
KNTC1
CENPA
RAD21
NUF2
CENPM
CLIP1
CENPQ
CENPH
KIF18A
PPP2CB
ERCC6L
ZWINT
SPDL1
KIF2A
CENPE
MAPRE1
SMC1A
CENPP
NUP107
SKA2
NUP37
NUP43
NDC80
NUDC
ITGB3BP
KIF2C
PPP2R1B
DSN1
PPP2CA
BIRC5
MIS12
NSL1
CDCA8
PPP2R5B
PMF1
CENPU
CLASP2
CLASP1
AHCTF1
SKA1
SEC13
MAD1L1
PPP1CC
SGOL2
NUP85
SGOL1
CASC5
CENPK
PAFAH1B1
STAG2
CENPL
CENPC
MYC
MAX
KIF20A
LIG1
SMC4
SMC2
NCAPG
NCAPD2
NCAPH
MCM10
MCM2
ORC6
MCM3
MCM5
MCM4
MCM6
MCM8
CDC6
MCM7
CDC25B
TFDP1
E2F1
RBBP4
LIN37
LIN9
LIN54
LIN52
E2F4
E2F5
TFDP2
RPA2
RPA3
RPA1
POLD4
POLD2
POLD1
POLD3
CDC25C
E2F3
CSNK1D
NEK2
ACTR1A
DCTN2
CEP72
SSNA1
CEP131
DCTN3
CEP290
CETN2
CDK5RAP2
CEP76
DCTN1
HAUS7
CNTRL
FGFR1OP
HSP90AA1
TUBB
HAUS6
DYNLL1
HAUS5
HAUS4
PCNT
OFD1
AKAP9
PRKACA
HAUS1
CEP78
CEP152
ALMS1
ODF2
SDCCAG8
YWHAG
DYNC1H1
PLK4
CEP164
CEP135
CEP192
CEP63
TPX2
CEP57
CSNK1E
NINL
CEP41
HAUS2
PCM1
PRKAR2B
HAUS3
CENPJ
HAUS8
CEP70
YWHAE
DYNC1I2
SFI1
CCP110
CDC25A
CKS1B
POM121C
NUP58
RAE1
NUP93
NUP58
NUP214
NUP35
TPR
NUP62
NDC1
NUPL2
NUP88
NUP205
NUP155
NUP98
NUP98
NUP153
POM121
NUP188
NUP50
NUP210
AAAS
NUP54
SEH1L
CDT1
GMNN
GINS4
NEK9
NEK7
NEK6
CCNA1
FBXO5
PPP2R2A
CUL1
SKP1
SKP2
FKBPL
CDK2
CCNE1
CCNA2
RBL1
CCNE2
CDK6
CDKN1B
CCND1
CCND3
CDK4
CDKN1A
CCND2
RBL2
PPP2R3B
CCNB2
RB1
BTRC
E2F2
DBF4
CDC7
LMNB1
LMNA
LMNA
CDKN2C
CDKN2D
CDKN2A
CDKN2B
AJUBA
NCAPD3
NCAPG2
NCAPH2
EP300
MYBL2
ENSA
ARPP19
HIST3H2BB
H2AFJ
HIST1H2AJ
HIST2H3A
HIST1H2BO
HIST1H2AC
HIST2H2AC
H2AFZ
H2AFV
HIST1H2BL
HIST1H2BN
H2AFB1
HIST1H2BK
H3F3A
HIST1H2AD
HIST1H2BH
H2AFX
HIST1H2BC
HIST2H2AA3
HIST1H2BB
HIST1H2BD
HIST1H2AB
HIST1H2BA
HIST1H2BJ
HIST1H4A
HIST2H2BE
HIST3H3
H2BFS
HIST1H3A
HIST1H2BM
MASTL
LPIN2
LPIN3
LPIN1
CDC45
TOP2A
SET
WEE1
PHF8
PHF8
PHF8
GTSE1
BORA
BANF1
TMPO
LEMD2
LEMD3
EMD
PKMYT1
CDK11B
CDK11A
CNEP1R1
CTDNEP1
GINS3
GINS1
GINS2
PSMD8
PSMA1
PSMC6
PSMD12
PSME1
PSME4
PSMC1
PSMB5
PSMA2
PSMD3
PSMD14
PSMB7
PSMA6
PSMB4
PSMD4
PSMA7
PSMB8
PSMA4
PSMB1
PSMD2
PSMA5
PSMA8
PSME2
PSMC3
PSMD11
PSMD6
PSMB3
SHFM1
PSME3
PSMA3
PSMD7
PSMD1
PSMB9
PSMB10
PSMC2
PSMC5
PSMB11
PSMB6
PSMD5
PSMD9
PSMD10
PSMF1
PSMB2
PSMD13
PSMC4
PTK6
KIF23
POLE4
POLE2
POLE3
POLE
PHLDA1
DHFR
TYMS
TK2
RRM2
TP53
PPP1CB
PPP1R12B
PPP1R12A
PRKCB
PRKCA
FEN1
NIPBL
MAU2
ANKLE2
VRK2
VRK1
HDAC8
HDAC8
HDAC8
CDC14A
KMT5A
OPTN
RAB8A
PPP2R2D
FBXW11
MCPH1
RAB2A
BLZF1
GORASP2
DYRK1A
RPA4
MAPK1
MAPK3
CDK7
MNAT1
CCNH
ESCO1
ESCO2
HSP90AB1
PLK1
CENPF
CCNB1
CCNB2
CDC25A
