# Supplementary material for: Single cell RNA-Seq reveals pre-cDCs fate determined by transcription factor combinatorial dose
Source: BMC Mol Cell Biol. 2019 Jun 28;20:20. doi: 10.1186/s12860-019-0199-y (PMC6599345; doi:10.1186/s12860-019-0199-y)
Supplement: Supplementary file 2 — Table S1. The list of 380 genes that are differentially expressed between at least one pair of cell populations in mean expression and the gene clustering result. Table S2. A) The list of biological variable genes in pre-cDC of batch 2, B) enriched pathways of the variable genes and C) upstream regulators of the variable genes. Table S3. The list of random selected genes to generate MDS plot in Fig. 3d. Table S4. The list of cell cycle genes from reactome to generate MDS plot in Fig. 3e. Table S5. Summary of master regulator transcriptional factors. Their expression level comparison was shown in groups bulk cDC2 VS. cDC1, single cell cDC2 VS. cDC1 and single cell pre-DC2 VS. pre-DC1. For the TFs that have targets enriched in the differentially expressed genes between cDC1 and cDC2, the evidence from ChEA database (version 2016) was followed. Table S6. The list of differentially expressed genes between two pre-cDC subpopulations. (ZIP 288 kb) [file 12860_2019_199_MOESM2_ESM.zip › SupplementatyTables/Supp_Table5_summary_MRTFs.xls]

## Sheet: Sheet1
Table S5: Summary of master regulator transcriptional factors that either have targets enriched in the differentially expressed genes between bulk cDC1 and cDC2 (top part) or show differential expression themselves (bottom part). Their expression level comparison was shown in groups bulk cDC2 VS. cDC1, single cell cDC2 VS. cDC1 and single cell pre-DC2 VS. pre-DC1. For the TFs that have targets en…
	bulk cDC2 VS cDC1						single cell cDC2 VS cDC1						single cell pre-DC2 VS pre-DC1						enrichr
Targets Enriched TFs	baseMean	log2FoldChange	lfcSE	stat	pvalue	padj	baseMean	log2FoldChange	lfcSE	stat	pvalue	padj	baseMean	log2FoldChange	lfcSE	stat	pvalue	padj	Term	Overlap	P.value	Adjusted.P.value	Z.score	Combined.Score	Genes
ATF3	462.95	-1.06636	0.533489	-1.99884	0.045626	0.568704	8.92781	-5.93937	1.33774	-4.43986	9.00192e-06	0.00104219	1.67724	-2.46927	2.3628	-1.04506	0.295994	0.587209	ATF3_23680149_ChIP-Seq_GBM1-GSC_Human	31/2189	2.69e-09	2.14e-08	-0.943774	16.6687	SNORA84;CSF1R;FAM13A;OTUD7B;ECE1;DENND3;MED18;MYLK;HRH1;CSRP1;ALDH3B1;SH3BP5;PIM1;PTK2B;FLNB;ATP6V0A1;ABCC3;TGFB2;DTNA;IQSEC2;GPT2;FOSL2;TGFBR2;SLC7A5;ZEB2;RAB30;ADCY9;GPRC5A;AXL;TRIB1;IDO1
CEBPB	127.704	-3.09027	0.936829	-3.29865	0.000971496	0.0517709	7.76897	-8.85701	1.79755	-4.92726	8.33921e-07	0.000186937	NA	NA	NA	NA	NA	NA	CEBPB_20176806_ChIP-Seq_THIOMACROPHAGE_Mouse	18/1588	0.00012554	0.000325184	-0.00194469	0.0156181	ABCC3;PIWIL4;BATF3;TGFB2;IL1R1;ITSN1;CACNA2D3;MTERFD3;NOD2;SLC9A3R1;THBD;ADCY9;FMNL2;ALDH3B1;CASP1;OLR1;TMCC3;TRIB1
CEBPD	879.288	-2.09688	0.733443	-2.85895	0.00425042	0.144433	148.879	-1.56941	0.814392	-1.92709	0.0539682	0.2595	3.2454	-4.59642	1.32169	-3.47769	0.000505756	0.014123	CEBPD_23245923_ChIP-Seq_MEF_Mouse	11/504	1.08e-05	3.69e-05	-1.3186	13.4594	EXT1;ZEB2;RAB30;MEIS1;CAMK2D;ADCY9;TRIB1;CCDC50;TANC2;MYLK;TGFBR2
ELK3	254.176	-1.31501	0.615777	-2.13553	0.0327181	0.482895	28.9934	-2.91558	1.01216	-2.88055	0.00396979	0.0577854	25.5149	3.43349	0.917798	3.74101	0.00018328	0.00741132	ELK3_25401928_ChIP-Seq_HUVEC_Human	23/2000	1.11e-05	3.73e-05	-0.182965	1.86542	ABCC3;TGFB2;JUP;GIPR;SMOX;C10ORF46;MED18;FOSL2;SLC9A3R1;ZEB2;DOK2;GPRC5A;CSRP1;AXL;ALDH3B1;PIM1;TSPAN4;FLNB;TRIB1;APOL3;DBN1;HOXB6;IER3
FOXO3	384.115	-2.69054	1.03084	-2.61005	0.00905286	0.235835	49.1498	-3.37612	0.995015	-3.39304	0.000691228	0.0201234	9.68688	-3.7884	1.55424	-2.43746	0.0147907	0.102965	FOXO3_23340844_ChIP-Seq_DLD1_Human	14/695	1.67e-06	6.94e-06	-1.23117	14.6248	EHF;RASAL1;DENND3;EREG;VEGFA;EXT1;TSPAN15;FGD6;CSRP1;PIM1;BDKRB2;FLNB;DNASE1L3;IER3
IRF8	5053.85	3.12221	0.537408	5.80976	6.26e-09	3.45e-06	90.5809	3.74254	0.877303	4.26596	1.99048e-05	0.00199791	176.838	3.65603	0.762935	4.79206	1.65e-06	0.000226213	IRF8_22096565_ChIP-ChIP_GC-B_Mouse	10/772	0.00158736	0.00334512	-0.798966	4.55431	CYSLTR2;IRF4;ALDH3B1;TAGAP;BLNK;CASP1;SECTM1;CTPS2;TNFRSF1B;ATP6V0A1
IRF8	5053.85	3.12221	0.537408	5.80976	6.26e-09	3.45e-06	90.5809	3.74254	0.877303	4.26596	1.99048e-05	0.00199791	176.838	3.65603	0.762935	4.79206	1.65e-06	0.000226213	IRF8_21731497_ChIP-ChIP_J774_Mouse	6/319	0.00236453	0.00474176	-0.746629	3.99547	TGFB2;CASP1;OTUD7B;CTPS2;CLEC9A;ATP6V0A1
JARID2	3769.21	-2.09229	0.749396	-2.79197	0.00523881	0.164059	526.796	-2.68437	0.714984	-3.75444	0.00017373	0.00794784	92.0979	-1.59324	0.700918	-2.27307	0.0230218	0.133721	JARID2_20064375_ChIP-Seq_MESC_Mouse	16/1117	2.09e-05	6.65e-05	-0.667616	6.42135	SLC24A4;TGFB2;THRB;CACNA2D3;TACSTD2;GDF7;ITPRIPL2;ZEB2;HTR7;CHST11;SIDT1;TNFSF11;ENPP1;TMCC3;HOXA7;HOXB6
JARID2	3769.21	-2.09229	0.749396	-2.79197	0.00523881	0.164059	526.796	-2.68437	0.714984	-3.75444	0.00017373	0.00794784	92.0979	-1.59324	0.700918	-2.27307	0.0230218	0.133721	JARID2_20075857_ChIP-Seq_MESC_Mouse	15/1258	0.000274938	0.000665921	-0.18654	1.36442	PPP1R16B;SLC24A4;CACNA2D3;ECE1;GDF7;ITPRIPL2;THBD;ZEB2;MEIS1;CCND2;CHST11;P4HA2;SIDT1;HOXA7;HOXB6
RARG	46.0105	-3.59784	0.858255	-4.19204	2.76e-05	0.0035226	NA	NA	NA	NA	NA	NA	NA	NA	NA	NA	NA	NA	RARG_19884340_ChIP-ChIP_MEF_Mouse	9/390	4.54e-05	0.000134377	-1.31165	11.6932	RARG;RAB30;GPRC5A;LRP1;BLNK;CLNK;CLEC9A;EREG;VEGFA
TCF7L2	44.7077	-2.78857	0.953071	-2.92588	0.00343486	0.123359	NA	NA	NA	NA	NA	NA	NA	NA	NA	NA	NA	NA	TCF7L2_21901280_ChIP-Seq_H4IIE_Rat	14/645	7.12e-07	3.09e-06	-1.55663	19.7511	ABCC3;FCGBP;QPRT;SLC22A1;DSTN;ECE1;NCALD;DYNC2LI1;EXT1;P4HA2;SH3BP5;PIM1;TOX;SEPHS2
ZNF217	346.315	-1.64037	0.690382	-2.37604	0.0174997	0.351185	14.9851	-3.23429	1.15899	-2.79061	0.00526088	0.0681363	12.819	1.03859	1.1379	0.912733	0.361383	0.647515	ZNF217_24962896_ChIP-Seq_MCF7_Human	47/1522	5.02e-27	1.87e-24	-1.74673	95.4306	ALK;VAC14;EHF;DOCK4;THRB;SH2D4B;DYSF;OTUD7B;ECE1;LDLRAD3;DENND3;NCALD;MYLK;GRIP1;LIMA1;FUT8;CHST11;CSRP1;SH3BP5;ENPP1;FLNB;FAM108C1;ABCC3;TGFB2;DTNA;CADM1;IL1R1;CACNA2D3;DSTN;PAWR;C1ORF21;TANC2;LRP1B;FOSL2;ENOX1;TGFBR2;EXT1;SLC7A5;TSPAN15;MEIS1;KIF16B;SIDT1;TMCC3;NCOA7;TRIB1;TLR5;LYPLAL1
DE TFs between bulk cDC1 and cDC2	baseMean	log2FoldChange	lfcSE	stat	pvalue	padj	baseMean	log2FoldChange	lfcSE	stat	pvalue	padj	baseMean	log2FoldChange	lfcSE	stat	pvalue	padj
EHF	47.3359	-3.26857	0.978039	-3.34196	0.000831889	0.0466852	0.708362	-4.46709	2.29772	-1.94414	0.0518787	0.255312	NA	NA	NA	NA	NA	NA
FOSL2	3376.49	-1.7976	0.496461	-3.62083	0.000293661	0.0209242	216.129	-2.51017	0.683939	-3.67017	0.000242388	0.00964531	144.248	-2.97923	0.723426	-4.11823	3.82e-05	0.00261603
HOXA7	34.4736	4.04754	1.03589	3.90729	9.33e-05	0.00962442	NA	NA	NA	NA	NA	NA	NA	NA	NA	NA	NA	NA
IRF8	5053.85	3.12221	0.537408	5.80976	6.26e-09	3.45e-06	90.5809	3.74254	0.877303	4.26596	1.99048e-05	0.00199791	176.838	3.65603	0.762935	4.79206	1.65e-06	0.000226213
RARG	46.0105	-3.59784	0.858255	-4.19204	2.76e-05	0.0035226	NA	NA	NA	NA	NA	NA	NA	NA	NA	NA	NA	NA
THRB	55.7622	6.76735	1.00282	6.7483	1.5e-11	2.37e-08	NA	NA	NA	NA	NA	NA	NA	NA	NA	NA	NA	NA
ZEB2	1453.94	-5.1173	0.655524	-7.80643	5.88e-15	2.49e-11	83.4576	-12.1376	1.56865	-7.73759	1.01321e-14	1.70346e-11	190.278	0.519835	0.432252	1.20262	0.229123	0.506425
IRF4	1312.61	-3.77445	0.616134	-6.12603	9.01e-10	6.01e-07	56.3128	-3.43392	0.940186	-3.65238	0.000259821	0.0102782	1557.29	-2.23957	0.748289	-2.99292	0.00276321	0.0401724
CEBPB	127.704	-3.09027	0.936829	-3.29865	0.000971496	0.0517709	7.76897	-8.85701	1.79755	-4.92726	8.33921e-07	0.000186937	NA	NA	NA	NA	NA	NA
