# Supplementary material for: Single cell RNA-Seq reveals pre-cDCs fate determined by transcription factor combinatorial dose
Source: BMC Mol Cell Biol. 2019 Jun 28;20:20. doi: 10.1186/s12860-019-0199-y (PMC6599345; doi:10.1186/s12860-019-0199-y)
Supplement: Supplementary file 2 — Table S1. The list of 380 genes that are differentially expressed between at least one pair of cell populations in mean expression and the gene clustering result. Table S2. A) The list of biological variable genes in pre-cDC of batch 2, B) enriched pathways of the variable genes and C) upstream regulators of the variable genes. Table S3. The list of random selected genes to generate MDS plot in Fig. 3d. Table S4. The list of cell cycle genes from reactome to generate MDS plot in Fig. 3e. Table S5. Summary of master regulator transcriptional factors. Their expression level comparison was shown in groups bulk cDC2 VS. cDC1, single cell cDC2 VS. cDC1 and single cell pre-DC2 VS. pre-DC1. For the TFs that have targets enriched in the differentially expressed genes between cDC1 and cDC2, the evidence from ChEA database (version 2016) was followed. Table S6. The list of differentially expressed genes between two pre-cDC subpopulations. (ZIP 288 kb) [file 12860_2019_199_MOESM2_ESM.zip › SupplementatyTables/Supp_Table6_SCDEpreDC2VSpreDC1.xls]

## Sheet: Supp_Table4_SCDEpreDC1VSpreDC2.
Table S6: The list of differentially expressed genes between two pre-cDC subpopulations.
	Lower bound	log2 fold change	Upper bound	p-value
CUL1	3.90632	7.23818	9.49772	0.000220642
BMPR2	-8.84667	-5.82118	-2.02975	0.00314221
PGAP1	-8.84667	-5.93607	-2.18294	0.00366228
CNIH	-8.96156	-6.28075	-2.06805	0.00397313
TMEM209	2.02975	6.12756	8.65518	0.00468617
C10orf46	1.3787	4.71056	8.92326	0.00528108
SEC13	1.68508	6.54883	9.07645	0.00543975
GOLGA3	-9.42113	-6.9318	-2.29784	0.0058649
SEC61A1	-9.65091	-6.89351	-1.91486	0.00702514
IRF8	-8.11902	-4.36589	-1.14892	0.00794266
CD4	1.4553	4.94035	7.42967	0.00800932
FAM136A	1.64678	5.93607	8.84667	0.00845977
ATP5SL	-8.84667	-6.16586	-1.64678	0.00910763
ATL3	1.57019	6.51053	8.73177	0.00954583
RALY	-9.19134	-5.36162	-1.30211	0.00958231
CRNKL1	1.26381	5.6297	7.96583	0.00986708
NSUN2	1.30211	5.5914	9.42113	0.00996643
FAM160A1	1.4553	6.62543	9.19134	0.010014
GRPEL1	1.49359	6.16586	8.46369	0.0105584
HAUS3	1.417	6.31905	8.77007	0.0116881
MCMBP	-9.8424	-6.9701	-1.417	0.0117131
COPZ1	1.07232	4.74886	7.54456	0.0122291
STX6	1.30211	5.74459	8.19561	0.0122819
DUSP6	-9.61261	-7.0084	-1.49359	0.0124639
CAMP	-7.08499	-4.1361	-0.919134	0.0125304
ZDHHC3	1.07232	4.59567	7.12329	0.0126327
AL136219.1	-9.19134	-5.85948	-1.26381	0.0128413
PEX11B	1.14892	4.86375	7.23818	0.0138643
NSF	-9.07645	-6.43394	-1.4553	0.0141665
HIST1H2BK	-9.11475	-6.51053	-1.11062	0.0145848
ZNF711	0.919134	5.51481	7.85094	0.0149163
C12orf76	0.995729	6.9701	9.30623	0.0150493
CEBPD	1.11062	5.24672	7.65945	0.0150631
ARSG	1.57019	6.81691	9.19134	0.0156101
LSMD1	1.07232	5.20843	7.96583	0.0157322
TRIB1	1.18721	6.43394	8.99986	0.015967
CNTLN	-8.69348	-5.97437	-1.14892	0.0162496
CLCN6	-9.7658	-7.12329	-0.995729	0.0162556
PRDX3	0.727648	6.05097	8.4254	0.0180386
GOLGA2B.1	-8.54029	-5.82118	-0.574459	0.0190318
PHLPP2	0.689351	5.66799	7.85094	0.0190407
CYB5B	0.880837	5.13183	7.62115	0.0192879
SLBP	0.919134	5.74459	8.11902	0.0199344
CTD-2552B11.4.1	-8.54029	-5.66799	-0.727648	0.0199695
LY75	0.919134	5.78289	8.3488	0.0209166
TIMM17B	0.84254	5.28502	7.96583	0.0210855
ARHGAP10	0.651053	4.1744	6.85521	0.0214424
TSN	-8.27221	-5.82118	-0.880837	0.0214866
TAF9B	0.84254	6.08926	8.3105	0.0220413
PNP	1.3404	6.51053	8.84667	0.0224391
LRRC8C	0.957431	6.54883	9.42113	0.022598
PWWP2A	0.574459	5.47651	7.77434	0.0251255
HIST1H4E	0.84254	6.12756	8.50199	0.0253879
GALC	0.651053	5.66799	7.85094	0.0255244
SH3TC1	0.651053	5.43821	7.88924	0.025544
HMGCR	0.651053	5.5531	8.19561	0.0262815
TMEM128	0.727648	6.08926	8.3105	0.0263625
DGKE	-8.11902	-5.43821	-0.612756	0.0264652
LCORL	0.382973	4.59567	7.19988	0.0266879
UTP20	-8.00413	-4.94035	-0.612756	0.0269471
IL1B	0.651053	6.12756	8.88496	0.0271468
MON1B	-8.57859	-5.47651	-0.612756	0.0272029
LY86	0.459567	5.24672	7.58286	0.0274093
COPS6	-9.15304	-5.97437	-0.765945	0.027894
SNRPN	0.344675	4.67227	7.08499	0.0279949
ZFYVE20	-9.57431	-6.9318	-0.268081	0.0288937
UPF3A	0.497864	5.28502	7.73605	0.028956
PRMT10	0.880837	7.0084	9.45942	0.0290985
KIAA1704	-8.08072	-5.09354	-0.536162	0.0298027
ERP27	0.344675	4.97864	7.08499	0.0298351
TCEB1	0.42127	4.51908	8.3105	0.0298428
PSMC4	0.536162	5.78289	8.50199	0.0299575
RP11-318C24.2.1	-7.46797	-4.94035	-0.306378	0.0302954
BCCIP	0.574459	7.65945	9.99558	0.0308188
NUPL2	-8.73177	-5.47651	-0.536162	0.0309808
CLEC2D	0.382973	4.74886	7.54456	0.0311635
RP11-544A12.8.1	0.459567	5.5531	8.08072	0.032104
SLC25A46	-7.69775	-4.86375	-0.306378	0.0322002
PIN4	0.268081	5.32332	7.58286	0.0326606
RBM41	0.612756	7.27648	9.7275	0.0331157
SNRPB2	0.382973	5.47651	8.57859	0.0331465
PPARA	-8.27221	-5.20843	-0.229784	0.0334038
HIPK3	0.344675	5.05524	8.96156	0.0343479
NQO2	0.268081	4.09781	6.9318	0.0347336
MRPS15	0.344675	5.17013	7.58286	0.0349767
RP11-531F16.3.1	-7.69775	-4.90205	-0.306378	0.035624
ZFY	0.306378	5.13183	7.92753	0.0357072
ING1	-7.08499	-4.09781	-0.191486	0.0358897
KIAA0020	-8.50199	-5.36162	-0.344675	0.0359642
STK3	0.268081	5.17013	7.88924	0.0366689
SLC12A2	-7.35307	-4.251	-0.229784	0.0366971
SH3D19	-9.30623	-4.05951	-0.268081	0.0371709
ETFA	-7.35307	-4.28929	-0.153189	0.0371933
PUF60	-7.92753	-5.05524	-0.306378	0.0373414
ATG4C	-9.42113	-6.9318	-0.306378	0.0382521
WDR75	0.191486	4.1744	8.50199	0.0385602
AP3M2	-8.3105	-5.32332	-0.306378	0.0386067
SLC39A6	0.191486	4.44248	6.85521	0.0390229
PANK2	0.268081	5.6297	8.19561	0.0390879
CSTF3	0.114892	6.35734	8.54029	0.0391282
C5orf44	0.229784	5.43821	7.92753	0.0392262
PTPN18	0.153189	6.24245	8.46369	0.0394423
GGA3	0.191486	5.47651	8.23391	0.0398658
HGS	-8.50199	-5.05524	-0.229784	0.0405958
UBE2J2	-6.54883	-3.44675	-0.114892	0.0409104
STRN	0.153189	3.94462	6.43394	0.0409159
RP11-501I18.2.1	0.191486	4.74886	7.50626	0.0410733
TASP1	0.153189	5.66799	8.23391	0.0410784
ZMYM2-IT1	0.114892	3.86802	6.62543	0.0411082
RPS6KB1	-8.23391	-3.82973	-0.153189	0.0417889
C20orf3	0.114892	4.71056	7.16159	0.0430569
RP11-584P21.2.1	-8.3871	-5.66799	-0.191486	0.0434929
AGTPBP1	-8.4254	-4.2127	-0.153189	0.0439521
AC103810.1	0.0765945	4.67227	7.27648	0.0442935
STOML2	-7.85094	-4.28929	-0.114892	0.0445994
CBFB	-8.69348	-5.13183	-0.114892	0.0449535
PAIP1	0.0765945	5.24672	8.19561	0.0454106
EXOC2	-9.07645	-5.74459	-0.114892	0.0456348
MRPL10	0.0765945	5.32332	8.11902	0.0460434
ZNF420	-8.46369	-5.6297	-0.0382973	0.0462114
OTUD1	0.0382973	5.89778	8.57859	0.0465612
GTF3C3	0.0765945	5.89778	8.84667	0.0466805
CACNB4	0.0382973	5.47651	8.11902	0.0467708
CROCCP2	-7.81264	-4.71056	-0.0765945	0.0469896
LSM1	-7.96583	-5.28502	-0.0382973	0.0473342
ZBTB22	-7.19988	-3.86802	-0.0382973	0.0473853
EPB41L2	0.0382973	4.71056	6.9318	0.0477241
RAP2A	-9.7658	-6.16586	-0.0765945	0.047736
ZNF561	-8.27221	-5.6297	-0.0382973	0.0477967
ETHE1	0.0382973	4.71056	7.16159	0.0479913
YIPF1	0	5.09354	7.58286	0.0482305
UGGT1	0	4.251	8.92326	0.0487264
CNBP	-6.54883	-3.25527	-0.0382973	0.0487634
RP11-665C16.1.1	0	4.36589	6.9701	0.0489167
AKAP10	-8.69348	-3.59994	-0.0382973	0.0490351
SPRED2	0	5.93607	9.19134	0.0491334
MAP2K1	0	3.67654	9.22964	0.0493483
TRAPPC9	-9.19134	-6.12756	-0.0382973	0.0495335
ROCK2	0	5.09354	7.58286	0.0495345
ZC3H14	0	6.51053	8.65518	0.049708
PPP4R1	-8.99986	-4.51908	-0.0382973	0.049848
